# Supplementary material for: Competition with insectivorous ants as a contributor to low songbird diversity at low elevations in the eastern Himalaya
Source: Ecol Evol. 2020 Mar 30;10(10):4280–90. doi: 10.1002/ece3.6196 (PMC7246197; doi:10.1002/ece3.6196)
Supplement: Supplementary file 2 — Table S1‐S7 [file ECE3-10-4280-s002.xlsx]

## Sheet: S1 bird-ant interactions
S.no	Ant species	Bird species	Study site	Interaction	Reference
1	Pseudomyrmex viduus	six parrot species; 3 Amazona & 3 Ara	Amazon forest, Brazil	Ant presence reduced fruit removal rates	Barnett et al. 2015
2	All ants, mostly Camponotus species	all insectivorous bird species	Washington & Idaho	Ants and birds alone reduced western spruce budworm abundance to the same level as both simultaneously do	Campbell et al. 1983
3	All ants, mostly Camponotus species	all insectivorous bird species	Washington & Idaho	Ants ineffective at preying on pupae at higher branches, birds equally effective at all heights	Campbell and Torgersen 1983
4	All ants, mostly Camponotus species	all insectivorous bird species	Montana	On douglas-fir seedlings, only ants depleted budworms, but on W.larch, both ants and birds significantly reduced budwrom abundance	Carlson et al. 1984
5	All ants, mostly Camponotus species	all insectivorous bird species	Montana	Ants more effective predators on budworm than birds	Campbell et al. 1984
6	Wood ants Formica rufa	Eurasian treecreepers Certhia familiaris	Finland	Treecreepers avoided trunks with ants and foraged for a longer time on trunks with experimentally reduced ant numbers compared to trees with ants	Aho et al. 1997
7	Wood ants Formica aquilonia	all insectivorous bird species	Sweden	Bark & foliage gleaners spent more time on ant-excluded trees, flycatchers perched more on trees with ants	Haemig 1992
8	Wood ants Formica rufa	Eurasian treecreepers Certhia familiaris	Finland	Birds having territories with ants have lower reproductive success	Aho et al. 1999
9	Red imported fire ant Solenopsis invicta	Loggerhead shrike Lanius ludovicianus	Texas	Shrike abundance and insect abundance were negatively correlated with fire ant abundance	Allen et al. 2001
10	Yellow crazy ant Anoplolepis gracilipes	Island Thrush (Turdus poliocephalus erythropleurus), Emerald Dove (Chalcophaps indica natalis) & Christmas Island White-eye (Zosterops natalis)	Christmas Island, Indian ocean	Nest-site selection of thrush changed and nesting success was lower in ant-invaded forest; dove counts were lower in ant-invaded forest; foraging success of white-eye was higher in ant-invaded forest	Davis et al. 2008
11	Argentine ant, Linepithema humile	foliage gleaning insectivores	Catalonia	Arthopod abundance (especially caterpillars) for foliage gleaning insectivores was lower in ant-invaded areas.	Estany-Tigerström et al. 2010
12	All ants	Long-tailed hermit hummingbird Phaethornis superciliosis	Costa Rica	Ants and bees significantly depleted nectar from flowers for hummingbirds.	Gill et al. 1982
13	Wood ants Formica aquilonia	foliage gleaning insectivores & cone-foraging granivores	Sweden	Foliage-gleaning insectivorous birds (but not cone-foraging granivores) visited ant-excluded trees more and for longer duration; more arthropod prey on trees without wood ants	Haemig 1994
14	Wood ants Formica aquilonia	Great tit Parus major	Sweden	Great tits visited an-excluded artificial trees supplied with food more often and for a longer duration than control trees.	Haemig 1996
15	Wood ants Formica aquilonia	All birds attracted to suet	Sweden	More ants fall out of trees when birds visit the tree.	Haemig 1997
16	Wood ants Formica aquilonia	Great tit Parus major, Blue tit P.caeruleus, Coal tit P.ater, Pied flycatchers Ficedula hypoleuca	Sweden	Birds avoid nesting on trees with ants except where nest predation risk is high and nesting on trees with ants is beneficial	Haemig 1999
17	Wood ants Formica rufa	Eurasian treecreepers Certhia familiaris	Finland	Body condition of treecreeper nestlings was negatively correlated to ant abundance within 50 m around the nest boxes	Jäntti et al. 2007
18	Red imported fire ant Solenopsis invicta	Eastern bluebirds Sialis sialis	Alabama	Fledging success of bluebirds higher on territories with artificially reduced ant abundance compared to control; fire ant abundance is negatively correlated to reproductive success and decision to re-nest.	Ligon et al. 2011
19	Formica podzolica	all insectivorous bird species	Colorado	Birds had net negative effects and ants had net positive effects on insect herbivore abundance; effect of birds on ant-tended aphids was twice that on untended aphids; birds reduced ant abundance at feeders	Mooney 2006
20	Formica podzolica	all insectivorous bird species	Colorado	Ants reduced arthropod populations more than birds, but birds reduced ant abundance on trees with ants.	Mooney 2007
21	all ants	all granivorous bird species	Arid regions of Australia, North America & South America	Ants remove seeds at a higher rate in Australia than birds, mammals are more important granivores in North America; rates of granivory are very low in South America	Morton 1985
22	Azteca instabilis & Camponotus senex	all insectivorous bird species	Mexico	Birds had greater negative effect on arthropod abundance than ants; Azteca reduced arthropod abundance only in wet season and Camponotus only reduced abundance of smaller arthropods	Philpott et al. 2004
23	Azteca instabilis	all bird species	Mexico	Ant presence reduced bird visit duration but not frequency on one species of tree but not another	Philpott et al. 2005
24	Formica species	all insectivorous bird species	Finland	Birds significantly reduce survival of geometrid moth larvae, but ants don't have a significant effect.	Tanhuanpää et al. 2001
25	Pogonomyrmex species & Solenopsis gayi	all granivorous bird species	Chile	Ants remove seeds faster than birds in dense habitats of Chilean matorral; seed removal by ants and birds does not differ in sparse habitats.	Vásquez et al. 1995
26	Formica podzolica & F.planipiles	all insectivorous bird species	Colorado	Birds disrupted ant-aphid mutualism in Formica podzolica but not in F. planipiles	Mooney and Mandal 2010
27	All insectivorous ants	All insectivorous bird species	Papua New Guinea	Plasticine caterpillars attacked more frequently by ants at low elevations and birds at mid-elevations	Tvardikova and Novotny 2012
28	All insectivorous ants	All insectivorous bird species	North-eastern USA	Birds and ants partitioned caterpillars by body size and diet width, with birds selecting larger, generalist caterpillars and ants preying on smaller, specialist caterpillars.	Singer et al 2017
References
Aho, T., M. Kuitunen, J. Suhonen, A. Jäntti, and T. Hakkari. 1997. Behavioural responses of Eurasian treecreepers, Certhia familiaris, to competition with ants. Anim. Behav. 54:1283–1290.
Aho, T., M. Kuitunen, J. Suhonen, A. Jäntti, and T. Hakkari. 1999. Reproductive success of eurasian treecreepers, Certhia familiaris, lower in territories with wood ants. Ecology 80:998–1007.
Allen, C., R. Lutz, T. Lockley, S. Phillips, and S. Demarais. 2001. The non-indigenous ant, Solenopsis invicta, reduces Loggerhead shrike and native insect abundance. J. Agric. Urban Entomol. 18:249–259.
Barnett, A. A., T. Almeida, R. Andrade, S. Boyle, M. G. de Lima, A. MacLarnon, C. Ross, W. S. Silva, W. R. Spironello, and B. Ronchi-Teles. 2015. Ants in their plants: Pseudomyrmex ants reduce primate, parrot and squirrel predation on Macrolobium acaciifolium (Fabaceae) seeds in Amazonian Brazil. Biol. J. Linn. Soc. 114:260–273.
Campbell, R. W., C. E. Carlson, L. J. Theroux, and T. H. Egan. 1984. Some effects of predaceous birds and ants on the western spruce budworm on conifer seedlings. P. 8 in Research papers. U.S. Department of Agriculture, Forest Service, Pacific Northwest Forest and Range Experiment Station, Portland, Oregon.
Campbell, R. W., and T. R. Torgersen. 1983. Effect of branch height on predation of western spruce budworm (Lepidoptera: Tortricidae) pupae by birds and ants. Environ. Entomol. 12:697–699.
Campbell, R. W., T. R. Torgersen, and N. Srivastava. 1983. A suggested role for predaceous birds and ants in the population dynamics of the western spruce budworm. For. Sci. 29:779–790.
Carlson, C. E., R. W. Campbell, L. J. Theroux, and T. H. Egan. 1984. Ants and birds reduce western spruce budworm feeding injury to small Douglas-fir and western larch in Montana. For. Ecol. Manag. 9:185–192.
Davis, N. E., D. J. O’dowd, P. T. Green, and R. M. Nally. 2008. Effects of an alien ant invasion on abundance, behavior, and reproductive success of endemic island birds. Conserv. Biol. 22:1165–1176.
Estany-Tigerström, D., J. M. Bas, and P. Pons. 2010. Does Argentine ant invasion affect prey availability for foliage-gleaning birds? Biol. Invasions 12:827–839.
Gill, F. B., A. L. Mack, and R. T. Ray. 1982. Competition between Hermit hummingbirds Phaethorninae and insects for nectar in a Costa Rican rain forest. Ibis 124:44–49.
Haemig. 1999. Predation risk alters interactions among species: competition and facilitation between ants and nesting birds in a boreal forest. Ecol. Lett. 2:178–184.
Haemig, P. D. 1992. Competition between ants and birds in a Swedish forest. Oikos 65:479–483.
Haemig, P. D. 1994. Effects of ants on the foraging of birds in spruce trees. Oecologia 97:35–40.
Haemig, P. D. 1997. Effects of birds on the intensity of ant rain: a terrestrial form of invertebrate drift. Anim. Behav. 54:89–97.
Haemig, P. D. 1996. Interference from ants alters foraging ecology of great tits. Behav. Ecol. Sociobiol. 38:25–29.
Jäntti, A., P. Suorsa, H. Hakkarainen, J. Sorvari, E. Huhta, and M. Kuitunen. 2007. Within territory abundance of red wood ants Formica rufa is associated with the body condition of nestlings in the Eurasian treecreeper Certhia familiaris. J. Avian Biol. 38:619–624.
Ligon, R. A., L. Siefferman, and G. E. Hill. 2011. Invasive fire ants reduce reproductive success and alter the reproductive strategies of a native vertebrate insectivore. PLoS ONE 6:e22578.
Mooney, K. A. 2006. The disruption of an ant–aphid mutualism increases the effects of birds on pine herbivores. Ecology 87:1805–1815.
Mooney, K. A. 2007. Tritrophic effects of birds and ants on a canopy food web, tree growth, and phytochemistry. Ecology 88:2005–2014.
Mooney, K. A., and K. Mandal. 2010. Competition hierarchies among ants and predation by birds jointly determine the strength of multi-species ant–aphid mutualisms. Oikos 119:874–882.
Morton, S. R. 1985. Granivory in arid regions: comparison of Australia with North and South America. Ecology 66:1859–1866.
Philpott, S. M., R. Greenberg, and P. Bichier. 2005. The influence of ants on the foraging behavior of birds in an agroforest. Biotropica 37:468–471.
Philpott, S. M., R. Greenberg, P. Bichier, and I. Perfecto. 2004. Impacts of major predators on tropical agroforest arthropods: comparisons within and across taxa. Oecologia 140:140–149.
Singer, M. S., R. E. Clark, I. H. Lichter-Marck, E. R. Johnson, and K. A. Mooney. 2017. Predatory birds and ants partition caterpillar prey by body size and diet breadth. Journal of Animal Ecology 1–9.
Tanhuanpää, M., K. Ruohomäki, and E. Uusipaikka. 2001. High larval predation rate in non-outbreaking populations of a geometrid moth. Ecology 82:281–289.
Tvardikova, K., and V. Novotny. 2012. Predation on exposed and leaf-rolling artificial caterpillars in tropical forests of Papua New Guinea. J. Trop. Ecol. 28:331–341.
Vásquez, R. A., R. O. Bustamante, and J. A. Simonetti. 1995. Granivory in the Chilean matorral: extending the information on arid zones of South America. Ecography 18:403–409.

## Sheet: S2 bird diets sampled
Genus	Species	Band	Sex	Wing length	Tarsus length	Weight	Time	Date	Month	Year	Location	lns16 amplification	Sequence data generated
Orthotomus	sutorius					7.75	07:30:00	27	4	2016	Chapramari	1	1
Cyornis	poliogenys	Z52569	M	73		14.75	09:00:00	27	4	2016	Chapramari	1	1
Cyornis	poliogenys	Z52568	M	74		14.75	06:55:00	28	4	2016	Chapramari	0.5	1
Kittacincla	malabarica	A264053	M	94		28.5	07:02:00	28	4	2016	Chapramari	0.5	1
Kittacincla	malabarica	A264055	F	90			08:05:00	28	4	2016	Chapramari	1	1
Pycnonotus	flaviventris	A264056	F	82		28.25	08:30:00	28	4	2016	Chapramari	0	0
Pycnonotus	flaviventris	AB161408	F	87		>29	09:50:00	28	4	2016	Chapramari	0	0
Cyornis	poliogenys	Z52572	M	76		16	09:25:00	29	4	2016	Chapramari	0	0
Kittacincla	malabarica	A264041	F	85		28.75	07:29:00	30	4	2016	Chapramari	1	1
Kittacincla	malabarica	A264059	M	97		>29	07:22:00	30	4	2016	Chapramari	1	1
Cyornis	poliogenys	Z52577	M	72		15.75	07:02:00	2	5	2016	Chapramari	1	1
Pellorneum	ruficeps	A264061		70			08:06:00	2	5	2016	Chapramari	1	1
Kittacincla	malabarica	A264063	M	97		>29	09:40:00	5	5	2016	Chapramari	1	1
Kittacincla	malabarica	A264064	F	86		33.5	06:45:00	16	5	2016	Chapramari	1	1
Pellorneum	ruficeps	A264065	M	67	27.7	27.5	06:54:00	16	5	2016	Chapramari	1	1
Sitta	frontalis	Z52583	M	72	18.9	12	07:45:00	16	5	2016	Chapramari	0.5	1
Sitta	frontalis	Z52584	M	70	17.4	12.5	08:00:00	16	5	2016	Chapramari	0.5	1
Kittacincla	malabarica	A264066		82	28.5	27	08:47:00	16	5	2016	Chapramari	1	1
Ficedula	hypererythra	Z52592	M	62	21	8	05:40:00	19	5	2016	Bhote Kharka	1	1
Pseudominla	castaneceps	Z52594	F	55	25	10	06:50:00	19	5	2016	Bhote Kharka	1	1
Pseudominla	castaneceps	Z52596	M	58	24.9	10	07:03:00	19	5	2016	Bhote Kharka	0.5	1
Stachyridopsis	ruficeps					9.25	14:30:00	20	5	2016	Bhote Kharka	1	1
Niltava	sundara	A264073	M	85	24.9	20	15:10:00	20	5	2016	Bhote Kharka	1	1
Actinodura	egertoni	AB161412	M	79	33.8	31	15:50:00	20	5	2016	Bhote Kharka	0	0
Niltava	grandis	A264074	F	104	28.4	42	16:00:00	20	5	2016	Bhote Kharka	1	1
Muscicapella	hodgsonii	Z52447	M	49	20	5.5	16:50:00	20	5	2016	Bhote Kharka	0	0
Niltava	grandis	A264075	M	110	27.2	36.5	06:25:00	21	5	2016	Bhote Kharka	1	1
Stachyridopsis	ruficeps	Z52450	M	55	22.9	11.25	06:50:00	21	5	2016	Bhote Kharka	0.5	1
Suthara	nipalensis	Z52451	M	48	19.5	6	08:20:00	21	5	2016	Bhote Kharka	0	0
Tesia	cyaniventer	Z52453	M	53	29.9	11	08:35:00	21	5	2016	Bhote Kharka	0.5	1
Enicurus	immaculatus	A264076	F	94	34.2	27	11:20:00	21	5	2016	Bhote Kharka	0.5	1
Suthora	nipalensis	Z52456	F	47	20.5	6.25	13:45:00	21	5	2016	Bhote Kharka	0.5	1
Pseudominla	cinerea	Z52457	F	55	26.5	10.5	14:04:00	21	5	2016	Bhote Kharka	0	0
Pseudominla	cinerea	Z52458		55	25	10.25	14:25:00	21	5	2016	Bhote Kharka	1	1
Pseudominla	cinerea	Z52459		56	23.7	10.5	14:30:00	21	5	2016	Bhote Kharka	0.5	1
Pseudominla	castaneceps	Z52462	M?	57	22.9	9.25	06:20:00	22	5	2016	Bhote Kharka	0.5	1
Niltava	sundara	A264077	F	82	25	23.5	09:10:00	22	5	2016	Bhote Kharka	0	0
Niltava	sundara	A264078	M	82	24.2		09:15:00	22	5	2016	Bhote Kharka	1	1
Unidentified	flycatcher	Z52465	F	74	21.2	16	07:10:00	5	6	2016	Chapramari	1	1
Kittacincla	malabarica	A264080	M	100	30	35	08:05:00	5	6	2016	Chapramari	1	1
Kittacincla	malabarica	A264083	juv	83	27	26	10:30:00	5	6	2016	Chapramari	1	1
Seicercus	castaneceps	001		48	18.2	4.75	07:30:00	30	4	2017	Sachen, Khang Chen Dzonga NP	0.5	1
Yuhina	flavicollis	003		64	18.3	16.6	08:55:00	30	4	2017	Sachen, Khang Chen Dzonga NP	0	0
Garrulax	albogularis	004		135	44	114	09:30:00	30	4	2017	Sachen, Khang Chen Dzonga NP	0	0
Sylviparus	modestus	005		57	15.2	8	10:05:00	30	4	2017	Sachen, Khang Chen Dzonga NP	0.5	1
Stachyridopsis	ruficeps	007		56	19.3	9.1	10:20:00	30	4	2017	Sachen, Khang Chen Dzonga NP	0	0
Stachyridopsis	ruficeps	008	F	55	19	10	10:20:00	30	4	2017	Sachen, Khang Chen Dzonga NP	1	1
Garrulax	subunicolor	009		93	36.8	59	11:00:00	30	4	2017	Sachen, Khang Chen Dzonga NP	0	0
Phylloscopus	maculipennis	010		49.5	16.8	5	11:00:00	30	4	2017	Sachen, Khang Chen Dzonga NP	0	0
Niltava	sundara	011	F	78	21	20.5	12:19:00	30	4	2017	Sachen, Khang Chen Dzonga NP	0	0
Yuhina	flavicollis	012		66.5	20	16.5	12:40:00	30	4	2017	Sachen, Khang Chen Dzonga NP	0.5	1
Ficedula	hypererythra	013	F	58	20.6	10.5	13:08:00	30	4	2017	Sachen, Khang Chen Dzonga NP	0.5	1
Actinodura	egertoni	014	M	88	28.1	45	13:10:00	30	4	2017	Sachen, Khang Chen Dzonga NP	0	0
Seicercus	whistleri	015	M?	55	23.1	7	13:10:00	30	4	2017	Sachen, Khang Chen Dzonga NP	0.5	1
Seicercus	whistleri	016		55	21.6	7	13:10:00	30	4	2017	Sachen, Khang Chen Dzonga NP	0.5	1
Ficedula	hypererythra	018		59	18.8	9	14:03:00	30	4	2017	Sachen, Khang Chen Dzonga NP	0	0
Niltava	sundara	021	F	78	22.8	19.25	06:40:00	1	5	2017	Sachen, Khang Chen Dzonga NP	0.5	1
Niltava	sundara	022	F	75	25	19.5	07:05:00	1	5	2017	Sachen, Khang Chen Dzonga NP	0.5	1
Pyrrhoplectes	epauletta	023	F	76	22.2	18.25	09:00:00	1	5	2017	Sachen, Khang Chen Dzonga NP	0	0
Garrulax	erythrocephalus?	025				78	09:30:00	1	5	2017	Sachen, Khang Chen Dzonga NP	0.5	1
Seicercus	whistleri	026	M	56	20.4	7	10:00:00	1	5	2017	Sachen, Khang Chen Dzonga NP	0	0
Niltava	sundara	027	M	81	25.1	19.25	10:00:00	1	5	2017	Sachen, Khang Chen Dzonga NP	0.5	1
Ficedula	hypererythra	028	F	56	20.7	8.5	10:15:00	1	5	2017	Sachen, Khang Chen Dzonga NP	0	0
Tesia	castaeacoronata	029		48	24.1	6.5	10:15:00	1	5	2017	Sachen, Khang Chen Dzonga NP	0	0
Parus	spilonotus & xanthogenys hybrid	030	M	75	23.5	16.5	10:30:00	1	5	2017	Sachen, Khang Chen Dzonga NP	0.5	1
Ficedula	strophiata	031	M	75	22.4	12.5	11:30:00	1	5	2017	Sachen, Khang Chen Dzonga NP	1	1
Seicercus	whistleri	033		58	21.3	7.5	11:40:00	1	5	2017	Sachen, Khang Chen Dzonga NP	0	0
Ficedula	strophiata	034	F	70	18.4	11.75	12:00:00	1	5	2017	Sachen, Khang Chen Dzonga NP	0.5	1
Yuhina	flavicollis	098		63		17	12:40:00	1	5	2017	Sachen, Khang Chen Dzonga NP	0	0
Seicercus	whistleri	035		52	19	9	12:40:00	1	5	2017	Sachen, Khang Chen Dzonga NP	0	0
Pseudominla	castaneceps	036		55	23	12.5	12:40:00	1	5	2017	Sachen, Khang Chen Dzonga NP	0	0
Seicercus	whistleri	037				20	12:45:00	1	5	2017	Sachen, Khang Chen Dzonga NP	0	0
Seicercus	whistleri	038					12:45:00	1	5	2017	Sachen, Khang Chen Dzonga NP	0.5	1
Phylloscopus	maculipennis	039	F	48	19.2	5.75	06:45:00	3	5	2017	Guncha, Khang Chen Dzonga NP	0	0
Seicercus	whistleri	040	F	53	20.7	6	06:45:00	3	5	2017	Guncha, Khang Chen Dzonga NP	0	0
Seicercus	whistleri	041		53	20.7	7	08:00:00	3	5	2017	Guncha, Khang Chen Dzonga NP	0	0
Ficedula	strophiata	042	F	70	20.6	11.5	08:05:00	3	5	2017	Guncha, Khang Chen Dzonga NP	0.5	1
Ficedula	strophiata	044	M	79	21.9	12	09:00:00	3	5	2017	Guncha, Khang Chen Dzonga NP	0.5	1
Ficedula	strophiata	045	M	69	21.7	10.5	09:00:00	3	5	2017	Guncha, Khang Chen Dzonga NP	0	0
Ficedula	strophiata	046	M	75	22.1	11.75	09:00:00	3	5	2017	Guncha, Khang Chen Dzonga NP	0.5	1
Seicercus	whistleri	047	M	57	22	8	09:45:00	3	5	2017	Guncha, Khang Chen Dzonga NP	0	0
Ficedula	strophiata	049	M	76	23.7	12	09:45:00	3	5	2017	Guncha, Khang Chen Dzonga NP	0	0
Ficedula	strophiata	050	M	76	21.9	13	10:06:00	3	5	2017	Guncha, Khang Chen Dzonga NP	0	0
Ficedula	strophiata	051	F	67	21.7	11	10:30:00	3	5	2017	Guncha, Khang Chen Dzonga NP	0.5	1
Ficedula	strophiata	052	M	71	20.5	11.75	10:50:00	3	5	2017	Guncha, Khang Chen Dzonga NP	0	0
Ficedula	strophiata	053	M	76	23.1		10:55:00	3	5	2017	Guncha, Khang Chen Dzonga NP	0	0
Ficedula	strophiata	054	M	77	19.7		11:15:00	3	5	2017	Guncha, Khang Chen Dzonga NP	0.5	1
Phylloscopus	chloronotus	055	M	51	15.2	5.5	11:35:00	3	5	2017	Guncha, Khang Chen Dzonga NP	0	0
Garrulax	ocellatus	056		128		120	11:40:00	3	5	2017	Guncha, Khang Chen Dzonga NP	0.5	1
Phylloscopus	chloronotus	057		51	15	5	12:15:00	3	5	2017	Guncha, Khang Chen Dzonga NP	1	1
Phoenicurus	frontalis	058		84	23.3	17.75	13:15:00	3	5	2017	Guncha, Khang Chen Dzonga NP	0	0
Phylloscopus	maculipennis	059				6.5	14:30:00	3	5	2017	Guncha, Khang Chen Dzonga NP	0	0
Ficedula	strophiata	061	M	75	21	13.5	14:45:00	3	5	2017	Guncha, Khang Chen Dzonga NP	0	0
Phylloscopus	chloronotus	063	F	50	18.4	5.25	15:20:00	3	5	2017	Guncha, Khang Chen Dzonga NP	0	0
Ficedula	strophiata	064	M	76	20.5	12.25	07:00:00	4	5	2017	Guncha, Khang Chen Dzonga NP	0	0
Ficedula	strophiata	066	M	78	18.8	14.5	07:50:00	4	5	2017	Guncha, Khang Chen Dzonga NP	0.5	1
Ficedula	strophiata	069	M	79	20.7	14.25	05:40:00	7	5	2017	Bakhim, Khang Chen Dzonga NP	0.5	1
Niltava	sundara	070	M	80	20.4	20	05:45:00	7	5	2017	Bakhim, Khang Chen Dzonga NP	0.5	1
Yuhina	flavicollis	072		62	19.2	14.75	06:20:00	7	5	2017	Bakhim, Khang Chen Dzonga NP	0	0
Ficedula	strophiata	073	M	75	20.5	12.25	06:25:00	7	5	2017	Bakhim, Khang Chen Dzonga NP	0	0
Turdus	boulboul	074	M	145	35.4	96	07:10:00	7	5	2017	Bakhim, Khang Chen Dzonga NP	0	0
Yuhina	flavicollis	075		68	19.8	15.5	09:20:00	7	5	2017	Bakhim, Khang Chen Dzonga NP	1	1
Yuhina	flavicollis	076	F	61	19.8	17	09:27:00	7	5	2017	Bakhim, Khang Chen Dzonga NP	1	1
Fulvetta	vinipectes	080	M	60	25.3	12.5	05:40:00	8	5	2017	Bakhim, Khang Chen Dzonga NP	0	0
Fulvetta	vinipectes	081		57	23.4	13	05:50:00	8	5	2017	Bakhim, Khang Chen Dzonga NP	0	0
Yuhina	flavicollis	082	M?	65	19.6	15.5	05:50:00	8	5	2017	Bakhim, Khang Chen Dzonga NP	1	1
Niltava	sundara	083	M	81	21.5	18.5	05:50:00	8	5	2017	Bakhim, Khang Chen Dzonga NP	0.5	1
Phylloscopus	reguloides	085		57	16.9	5.5	06:10:00	8	5	2017	Bakhim, Khang Chen Dzonga NP	0	0
Phylloscopus	reguloides	086	M?	54	17	7	06:40:00	8	5	2017	Bakhim, Khang Chen Dzonga NP	0	0
Phylloscopus	reguloides	087	M	59	17.2	8	09:06:00	8	5	2017	Bakhim, Khang Chen Dzonga NP	0.5	1
Turdus	boulboul	088	F			90	09:40:00	8	5	2017	Bakhim, Khang Chen Dzonga NP	0.5	1
Yuhina	flavicollis	089	M	63	19.6	15.25	09:50:00	8	5	2017	Bakhim, Khang Chen Dzonga NP	0.5	1
Seicercus	whistleri	090	M?	57	18	7.5	09:50:00	8	5	2017	Bakhim, Khang Chen Dzonga NP	0.5	1
Leiothrix	lutea	091	M	72	25.7	22.5	10:00:00	8	5	2017	Bakhim, Khang Chen Dzonga NP	0.5	1
Niltava	sundara	094	M	87	21.1	21.5	10:15:00	8	5	2017	Bakhim, Khang Chen Dzonga NP	0	0
Garrulax	erythrocephalus?	096		106	40.4	84	10:40:00	8	5	2017	Bakhim, Khang Chen Dzonga NP	0	0
Fulvetta	vinipectes	097		58	23	11.75	11:10:00	8	5	2017	Bakhim, Khang Chen Dzonga NP	0.5	1
Yuhina	bakeri	Z52586	M	70	20.6	17.5	08:55:00	17	5	2016	Mouchaki	0	0
Yuhina	bakeri	A264071	M?	66	23.1	18	09:35:00	17	5	2016	Mouchaki	0.5	1
Alcippe	nipalensis	Z52587				15	10:49:00	17	5	2016	Mouchaki	0	0
Niltava	grandis	A264072	F	101	28.4	37.5	12:35:00	17	5	2016	Mouchaki	0	0
Macropygia	unchall	C42904		187	28.5	206	07:15:00	18	5	2016	Mouchaki	0	0
Dicrurus	leucophaeus	B65909	F	143	23.5	51	10:00:00	18	5	2016	Mouchaki	0.5	1

## Sheet: S3 Frequency of orders 
		Birds at different elevations
Order	Weaver Ants (n=25 colonies)	200m(n= 18)	1900m(n= 15)	2200m (n= 15)	2700m (n=13)	3200m (n=8)
Araneae	0.0434783	0.444444	0.5625	0	0	0
Blattodea	0.608696	0.444444	0.1875	0.2	0.307692	0.25
Coleoptera	0.478261	0.888889	0.8125	0.866667	1	0.75
Dermaptera	0	0.111111	0.0625	0.266667	0.230769	0
Diptera	0.130435	0.277778	0.5	0.6	0.307692	1
Entomobryomorpha	0	0.111111	0.1875	0.133333	0.230769	0.75
Ephemeroptera	0	0	0.0625	0	0.153846	0.25
Haplotaxida	0	0.111111	0.125	0.333333	0.307692	0.5
Hemiptera	0.608696	0.5	0.8125	0.933333	0.692308	0.75
Hymenoptera	0.608696	0.5	0.375	0.333333	0.307692	0.125
Lepidoptera	0.695652	0.944444	0.875	0.666667	0.692308	0.5
Mecoptera	0	0	0	0	0.0769231	0
Megaloptera	0	0	0	0.0666667	0	0
Monostilifera	0	0	0.0625	0	0.0769231	0
Neuroptera	0	0	0.4375	0	0	0
Odonata	0	0	0	0.0666667	0	0
Opiliones	0	0	0	0	0.0769231	0
Orthoptera	0.0869565	0.388889	0.375	0.533333	0.230769	0.75
Phasmatodea	0.0434783	0.0555556	0.125	0	0	0
Plecoptera	0	0.222222	0.3125	0.133333	0.0769231	0
Poduromorpha	0	0	0	0	0	0
Psocoptera	0	0.0555556	0.6875	0.4	0.384615	0.5
Scolopendromorpha	0	0.333333	0.0625	0.2	0.230769	0.125
Squamata	0	0.0555556	0.25	0	0.0769231	0
Symphypleona	0	0	0	0.0666667	0	0
Thysanoptera	0	0.0555556	0.0625	0	0.153846	0
Trombidiformes	0	0	0	0	0.153846	0.125
Vetigastropoda	0	0.0555556	0	0	0	0.125

## Sheet: S4 Frequency of families 
		Birds at different elevations
Family	Weaver ants (n=25)	200m(n= 18)	1900m(n= 15)	2200m (n= 15)	2700m (n=13)	3200m (n=8)
Acanthosomatidae	0.0869565	0	0.0625	0	0	0
Achilidae	0	0	0.1875	0.0666667	0	0
Acrididae	0	0.0555556	0	0	0	0
Adelgidae	0	0	0	0	0	0.125
Aleyrodidae	0	0	0.0625	0	0	0
Amphipsocidae	0	0	0.3125	0	0.0769231	0
Anisolabididae	0	0.111111	0.0625	0.0666667	0.0769231	0
Anthocoridae	0.0434783	0	0.1875	0	0	0
Anthomyiidae	0	0	0	0	0	0.125
Aphididae	0	0	0	0.2	0	0
Aphrophoridae	0	0	0.1875	0.0666667	0	0.25
Apidae	0.0434783	0.0555556	0.0625	0	0	0
Asilidae	0	0	0.0625	0	0	0
Baetidae	0	0	0	0	0.0769231	0.25
Bibionidae	0	0	0	0.2	0.153846	0.875
Blaberidae	0	0.0555556	0	0	0	0
Blattidae	0.0434783	0.111111	0	0	0	0
Bothrideridae	0.0434783	0	0	0	0	0
Braconidae	0	0	0	0	0.0769231	0
Brentidae	0	0	0	0.0666667	0	0
Buprestidae	0	0	0.0625	0	0	0
Caeciliusidae	0	0.0555556	0.375	0.0666667	0	0.25
Calopsocidae	0	0	0	0.0666667	0	0
Carabidae	0	0.0555556	0.0625	0.0666667	0.0769231	0
Cecidomyiidae	0	0	0	0.0666667	0	0
Cerambycidae	0	0	0.0625	0	0	0
Ceratopogonidae	0	0	0	0.2	0	0
Cercopidae	0	0.0555556	0	0	0	0
Chrysomelidae	0.0434783	0.277778	0.25	0.333333	0.384615	0
Chrysopidae	0	0	0	0	0	0
Cicadellidae	0.0869565	0.111111	0.3125	0.266667	0.307692	0
Cicadidae	0.173913	0	0	0	0	0
Cixiidae	0	0	0.125	0.133333	0.0769231	0
Coccinellidae	0	0	0.0625	0	0.0769231	0
Corduliidae	0	0	0	0.0666667	0	0
Coreidae	0.130435	0.111111	0.0625	0	0	0
Corydalidae	0	0	0	0.0666667	0	0
Crambidae	0.0869565	0.166667	0.1875	0.133333	0	0
Cryptocercidae	0	0.0555556	0	0	0	0
Cryptophagidae	0	0	0	0	0	0
Culicidae	0.0434783	0	0	0	0	0
Curculionidae	0.0434783	0.111111	0.125	0.466667	0.0769231	0.5
Cydnidae	0.0434783	0	0	0	0	0
Dascillidae	0	0	0.0625	0	0	0
Dasydemellidae	0	0	0.3125	0	0	0
Delphacidae	0.0434783	0.0555556	0	0.133333	0	0
Demodicidae	0	0	0	0	0.0769231	0
Derbidae	0	0	0	0	0.0769231	0
Diapheromeridae	0	0	0.125	0	0	0
Dictyopharidae	0.0434783	0.0555556	0	0	0	0
Dolichopodidae	0	0.0555556	0.125	0	0	0
Drosophilidae	0	0	0	0	0.153846	0.125
Dytiscidae	0.0434783	0	0	0	0	0
Ectobiidae	0.0869565	0.0555556	0	0	0.0769231	0
Ectopsocidae	0	0	0	0	0.153846	0
Elachistidae	0.0869565	0	0.125	0	0	0
Elateridae	0.173913	0.388889	0.25	0.266667	0.307692	0.125
Elmidae	0.0434783	0.0555556	0	0	0	0
Empididae	0	0	0	0	0	0.125
Enchytraeidae	0	0	0	0.0666667	0.0769231	0.25
Endomychidae	0	0	0.0625	0	0	0
Enicocephalidae	0	0	0.25	0	0	0
Entomobryidae	0	0.0555556	0	0	0.0769231	0.375
Ephemerellidae	0	0	0	0	0.0769231	0
Erebidae	0.173913	0.166667	0.125	0.2	0.153846	0
Eriophyidae	0	0	0	0	0.0769231	0.125
Erotylidae	0	0	0	0	0.0769231	0.25
Fanniidae	0	0	0	0	0	0.125
Figitidae	0	0	0	0.0666667	0	0
Flatidae	0	0.0555556	0	0	0	0
Forficulidae	0	0	0	0.2	0.153846	0
Formicidae	0.391304	0.444444	0.25	0.0666667	0	0
Gelechiidae	0	0	0	0.0666667	0	0
Geometridae	0.130435	0.277778	0.5	0.2	0.153846	0.5
Gryllidae	0.0434783	0.222222	0.125	0.466667	0.230769	0.75
Hepialidae	0	0	0.0625	0	0	0
Heptageniidae	0	0	0.0625	0	0	0
Hormogastridae	0	0	0	0.133333	0	0
Hyblaeidae	0	0.0555556	0	0	0	0
Hydraenidae	0	0.222222	0.0625	0.0666667	0.307692	0
Hydrophilidae	0	0	0.0625	0	0	0
Hypogastruridae	0	0	0	0	0	0
Ichneumonidae	0	0.0555556	0.125	0.133333	0.0769231	0.125
Issidae	0	0.222222	0.0625	0	0	0
Katiannidae	0	0	0	0.0666667	0	0
Lachnidae	0	0	0	0	0	0.25
Lampyridae	0	0	0	0	0.0769231	0
Latridiidae	0	0.0555556	0.125	0	0.153846	0
Lauxaniidae	0.0434783	0	0.125	0	0	0.125
Leiodidae	0	0	0	0	0.0769231	0
Limoniidae	0	0	0.125	0	0.0769231	0
Linyphiidae	0	0	0.0625	0	0	0
Liposcelidae	0	0	0	0.133333	0	0.125
Liviidae	0	0	0.0625	0	0	0
Lycaenidae	0	0.0555556	0	0.0666667	0	0
Lycidae	0	0	0	0.0666667	0	0
Lymantriidae	0	0.0555556	0.1875	0.0666667	0	0.125
Machaerotidae	0	0	0	0.0666667	0	0
Megascolecidae	0	0.0555556	0.0625	0.133333	0.230769	0.25
Melyridae	0	0	0	0	0.0769231	0
Membracidae	0.173913	0.0555556	0.25	0	0	0
Miridae	0	0.0555556	0.3125	0.2	0.0769231	0.125
Mycetophilidae	0	0	0.125	0	0	0.125
Nabidae	0	0	0.0625	0	0	0
Naididae	0	0.0555556	0.0625	0.0666667	0.0769231	0.125
Nannochoristidae	0	0	0	0	0.0769231	0
Nemouridae	0	0.222222	0.3125	0.0666667	0.0769231	0
Nitidulidae	0	0	0	0	0.0769231	0.375
Noctuidae	0.0869565	0.388889	0.375	0.4	0.307692	0.25
Nolidae	0.0434783	0.5	0.125	0	0.0769231	0
Notodontidae	0	0.0555556	0	0	0	0
Nymphalidae	0.0434783	0.166667	0.25	0	0	0
Osmylidae	0	0	0.4375	0	0	0
Papilionidae	0	0.222222	0.125	0.0666667	0.230769	0
Paronellidae	0	0.0555556	0.125	0.133333	0.0769231	0
Pediciidae	0	0	0.0625	0	0.0769231	0
Pergidae	0	0	0	0	0	0
Peripsocidae	0	0	0.1875	0	0	0
Perlidae	0	0	0	0.0666667	0	0
Phasmatidae	0.0434783	0.0555556	0	0	0	0
Phengodidae	0	0	0.0625	0	0	0
Phlaeothripidae	0	0	0.0625	0	0	0
Phoridae	0	0	0.0625	0.0666667	0.153846	0
Phymatidae	0	0	0.0625	0	0	0
Pisauridae	0.0434783	0.444444	0.5625	0	0	0
Plectonemertidae	0	0	0.0625	0	0.0769231	0
Pseudocaeciliidae	0	0	0.125	0.133333	0.0769231	0.125
Psocidae	0	0	0.3125	0	0	0
Psyllidae	0	0.111111	0.1875	0.8	0.461538	0.5
Pteromalidae	0	0	0	0.0666667	0	0
Pyralidae	0.173913	0.0555556	0.125	0	0	0
Reduviidae	0	0	0.125	0.0666667	0.0769231	0
Rhagionidae	0	0	0.0625	0	0	0
Rhaphidophoridae	0	0.0555556	0	0	0	0
Rhinotermitidae	0.0869565	0	0	0	0	0
Rhyparochromidae	0.217391	0.111111	0	0	0	0
Ricaniidae	0	0.111111	0.0625	0	0	0
Salpingidae	0	0	0	0	0	0.125
Saturniidae	0.0434783	0.0555556	0.125	0	0.0769231	0
Scarabaeidae	0.173913	0.277778	0.4375	0.466667	0.461538	0.25
Scathophagidae	0	0.111111	0	0	0	0
Sciaridae	0	0	0.125	0.133333	0	0.25
Sciomyzidae	0	0	0	0	0	0.125
Sclerosomatidae	0	0	0	0	0.0769231	0
Scolopendridae	0	0.333333	0.0625	0.2	0.230769	0.125
Seiridae	0	0	0	0	0	0.125
Silphidae	0	0	0	0	0.0769231	0
Simuliidae	0	0	0	0	0	0.25
Sphingidae	0.0434783	0.0555556	0	0	0	0
Staphylinidae	0.0869565	0.166667	0	0.133333	0.0769231	0.25
Stenopsocidae	0	0	0.0625	0.0666667	0.0769231	0
Stratiomyidae	0	0	0.125	0	0	0
Tabanidae	0	0	0	0.2	0	0
Tachinidae	0.0434783	0.0555556	0.0625	0	0	0
Tenebrionidae	0.130435	0.444444	0.1875	0.133333	0.153846	0.25
Tenthredinidae	0	0	0.0625	0	0	0
Tephritidae	0.0434783	0.0555556	0.125	0	0	0.125
Termitidae	0.521739	0.277778	0.125	0.2	0.307692	0.25
Tetrigidae	0	0.0555556	0.0625	0.0666667	0	0
Tettigoniidae	0.0434783	0.0555556	0.25	0.0666667	0.0769231	0
Therevidae	0	0	0	0	0	0.125
Thomisidae	0	0.0555556	0	0	0	0
Thripidae	0	0.0555556	0	0	0.153846	0
Tingidae	0	0.0555556	0	0	0	0
Tipulidae	0	0	0.1875	0	0	0.5
Tomoceridae	0	0	0.0625	0	0.0769231	0.5
Tortricidae	0	0	0.0625	0	0	0
Triozidae	0	0	0	0.133333	0.153846	0.125
Troctopsocidae	0	0	0.0625	0.0666667	0	0
Tryonicidae	0	0	0.0625	0	0	0
Urostylididae	0	0	0.0625	0	0	0
Veliidae	0	0	0	0.0666667	0	0
Vespidae	0.217391	0.166667	0	0.0666667	0.153846	0
Yponomeutidae	0	0	0.1875	0.0666667	0	0
Zygaenidae	0	0.0555556	0.1875	0.0666667	0.0769231	0.125
Caliscelidae	0	0	0.0625	0.0666667	0	0
Diodora	0	0.0555556	0	0	0	0
Fissurelidae	0	0.0555556	0	0	0	0.125
Iguania	0	0.0555556	0.25	0	0.0769231	0

## Sheet: S5 Frequency of genera
		Birds at different elevations
Genus	Weaver ants	200m(n= 18)	1900m(n= 15)	2200m (n= 15)	2700m (n=13)	3200m (n=8)
Abraxas	0	0	0	0	0	0.125
Acanthocoris	0.0434783	0	0	0	0	0
Acanthosoma	0.0869565	0	0.0625	0	0	0
Aceria	0	0	0	0	0.0769231	0
Acidiella	0.0434783	0	0	0	0	0
Acinia	0	0	0.0625	0	0	0
Acrapex	0	0	0	0.0666667	0.0769231	0.125
Acrogonia	0.0434783	0	0	0	0	0
Acrophyma	0.0434783	0	0	0	0	0
Actenicerus	0	0	0.0625	0	0.0769231	0.125
Adelges	0	0	0	0	0	0.125
Adoretus	0.0434783	0	0	0	0	0
Adrastini_sp._UPOL_RK0017	0	0	0	0	0.0769231	0
Adscita	0	0	0.0625	0	0.0769231	0
Aedes	0.0434783	0	0	0	0	0
Agraphydrus	0	0	0.0625	0	0	0
Agriotes	0	0	0.0625	0.2	0.153846	0
Agrotis	0	0.111111	0.0625	0.133333	0.0769231	0.125
Ahamus	0	0	0.0625	0	0	0
Alcis	0	0	0.0625	0	0.0769231	0
Allacta	0	0.0555556	0	0	0	0
Allodontermes	0.0869565	0	0	0	0	0
Alloxysta	0	0	0	0.0666667	0	0
Alsophila	0	0.0555556	0	0	0	0
Alujamyia	0	0	0.0625	0	0	0
Amarygmus	0.0434783	0	0	0	0	0
Amblysellus	0	0	0	0	0.0769231	0
Ampelophaga	0.0434783	0.0555556	0	0	0	0
Amphaces	0.0434783	0	0	0	0	0
Amphiareus	0	0	0.125	0	0	0
Amphinemura	0	0.222222	0.3125	0	0	0
Amphipsocus	0	0	0.3125	0	0	0
A0barhynchus	0	0	0	0	0	0.125
A0sa	0.130435	0.111111	0	0	0	0
A0tki0	0	0	0.0625	0	0	0
Anisandrus	0	0	0	0	0	0.125
Anisolabis	0	0.111111	0	0	0	0
Anolis	0	0.0555556	0.25	0	0.0769231	0
Anomala	0.0434783	0	0	0	0	0
Anthocoris	0.0434783	0	0	0	0	0
Apis	0	0	0.0625	0	0	0
Apocheima	0.0434783	0.0555556	0.0625	0	0	0
Apolygus	0	0	0	0.0666667	0	0
Arcothymus	0	0	0	0	0	0.125
Arcyptera	0	0.0555556	0	0	0	0
Arichan0	0.0869565	0.0555556	0.125	0	0	0
Ariolica	0	0	0.0625	0	0	0
Arthromacra	0	0	0.0625	0	0	0
Astae0	0	0	0.0625	0	0	0
Atachycines	0	0.0555556	0	0	0	0
Atactoglymma	0	0.0555556	0	0	0	0
Athetis	0	0.111111	0	0	0	0
Atrichopogon	0	0	0	0.0666667	0	0
Atta	0	0.166667	0	0	0	0
Attacus	0.0434783	0	0.0625	0	0	0
Aulacoscelis	0	0	0	0	0.0769231	0
Australopsocus	0	0	0.0625	0	0	0
Bactericera	0	0	0	0.133333	0.153846	0.125
Baetis	0	0	0	0	0.0769231	0.25
Basilepta	0	0	0	0.0666667	0	0
Betacixius	0	0	0.0625	0.0666667	0	0
Bezzia	0	0	0	0.133333	0	0
Bibio	0	0	0	0.2	0.153846	0.875
Bisnius	0.0869565	0	0	0	0	0
Blastopsocus	0	0	0.125	0	0	0
Blatta	0.0434783	0	0	0	0	0
Bolivaritettix	0	0.0555556	0	0	0	0
Bombus	0.0434783	0.0555556	0	0	0	0
Borboresthes	0	0	0.0625	0	0	0
Bothrideres	0.0434783	0	0	0	0	0
Brahmi0	0	0	0	0.0666667	0	0
Brevicornu	0	0	0.125	0	0	0
Bruchidius	0	0.0555556	0	0	0	0
Bruchomorpha	0	0	0.0625	0.0666667	0	0
Bryocoris	0	0	0	0	0	0.125
Bundera	0	0	0.0625	0	0.0769231	0
Cacopsylla	0	0.111111	0.1875	0.8	0.230769	0.5
Caecilius	0	0	0.375	0.0666667	0	0.25
Caeciliusidae_gen._sp._KY382	0	0	0.0625	0	0	0
Calligrapha	0	0.0555556	0.125	0.133333	0	0
Callimorpha	0.130435	0.166667	0	0.2	0.0769231	0
Callyntrura	0	0	0	0.0666667	0	0
Calopsocus	0	0	0	0.0666667	0	0
Camenta	0	0	0	0	0.0769231	0
Campoletis	0	0.0555556	0	0	0	0
Campsicnemus	0	0.0555556	0	0	0	0
Campsosternus	0.173913	0.166667	0.0625	0	0	0
Cardiocondyla	0.217391	0.222222	0	0	0	0
Carpophthoromyia	0	0.0555556	0	0	0	0
Cartodere	0	0	0.0625	0	0	0
Catochrysops	0	0.0555556	0	0	0	0
Catorhintha	0.0434783	0	0	0	0	0
Cavariella	0	0	0	0.133333	0	0
Centrotus	0.130435	0	0.0625	0	0	0
Ceratapion	0	0	0	0.0666667	0	0
Cerogria	0	0.111111	0	0	0	0
Chamaedrilus	0	0	0	0	0.0769231	0
Chariaspilates	0	0	0.0625	0	0	0.125
Charopus	0	0	0	0	0.0769231	0
Chloromyia	0	0	0.125	0	0	0
Chloroniella	0	0	0	0.0666667	0	0
Chlorophorus	0	0	0.0625	0	0	0
Chrysosoma	0	0	0.0625	0	0	0
Chrysozephyrus	0	0	0	0.0666667	0	0
Ci0ra	0	0	0	0	0	0.25
Cincticostella	0	0	0	0	0.0769231	0
Cionus	0	0	0	0.0666667	0.0769231	0
Cixius	0	0	0	0.0666667	0.0769231	0
Cleonus	0	0	0	0	0	0.125
Cletus	0	0	0.0625	0	0	0
Clitea	0	0.166667	0	0	0	0
Clovia	0	0	0.0625	0	0	0
Cnizocoris	0	0	0.0625	0	0	0
Coeliodes	0	0	0	0.0666667	0	0
Colaspidea	0	0	0.0625	0	0	0
Colobaea	0	0	0	0	0	0.125
Comidogryllus	0.0434783	0	0	0	0	0
Condica	0	0.0555556	0.0625	0	0	0
Conogethes	0	0	0	0.133333	0	0
Conotrachelus	0	0	0	0.0666667	0	0.125
Coptotermes	0.0869565	0	0	0	0	0
Coptotettix	0	0	0.0625	0	0	0
Coraebus	0	0	0.0625	0	0	0
Cordulia	0	0	0	0.0666667	0	0
Corticari0	0	0	0.0625	0	0	0
Cortinicara	0	0.0555556	0	0	0	0
Corymbitodes	0	0	0	0.0666667	0	0
Corynoptera	0	0	0	0.0666667	0	0
Creontiades	0	0	0.125	0	0	0
Cryptocercus	0	0.0555556	0	0	0	0
Ctenoplusia	0	0	0.0625	0	0	0
Ctenosciara	0	0	0.0625	0	0	0
Cupha	0	0	0.0625	0	0	0
Curculionidae_sp._6_AH-2016	0	0	0.0625	0	0	0
Curculionidae_sp._BMNH_1039870	0	0	0.0625	0	0	0
Cycadophila	0	0	0	0	0.0769231	0
Cyclotoma	0	0	0.0625	0	0	0
Cydni0e_sp._2_WCW-2007	0.0434783	0	0	0	0	0
Cynegetis	0	0	0	0	0.0769231	0
Dascillus	0	0	0.0625	0	0	0
Deli0	0	0.0555556	0	0	0	0
Deltocephalus	0	0	0	0	0.0769231	0
Demimaea	0	0	0	0	0	0.125
Demodex	0	0	0	0	0.0769231	0
Diadromus	0	0	0.0625	0	0	0
Diaperi0e_sp._UPOL_ZL0108	0.0434783	0	0	0	0	0
Diaphori0	0	0	0.0625	0	0	0
Dicronychus	0	0.0555556	0	0	0	0
Dieuches	0.217391	0.111111	0	0	0	0
Dilophus	0	0	0	0	0	0.25
Diodora	0	0.0555556	0	0	0	0.125
Dolichovespula	0	0	0	0.0666667	0	0
Dolomedes	0.0434783	0.444444	0.5625	0	0	0
Drypta	0	0.0555556	0	0	0	0
Dypsocus	0	0.0555556	0	0	0	0
Ecitocryptus	0	0	0	0	0	0.125
Ectopsocus	0	0	0	0	0.153846	0
Ectropis	0	0.111111	0	0	0	0.125
Edentistoma	0	0.0555556	0	0	0	0
Elasmostethus	0.0434783	0	0	0	0	0
Empria	0	0	0.0625	0	0	0
Entomobrya	0	0	0	0	0	0.25
Entomobryi0e_gen._sp._2_YHD-2016	0	0.0555556	0	0	0	0
Epidaus	0	0	0.0625	0	0	0
Episymploce	0	0.0555556	0	0	0	0
Epuraea	0	0	0	0	0.0769231	0.375
Eriothrix	0	0	0.0625	0	0	0
Eriphoserica	0	0	0	0	0.0769231	0
Ethmostigmus	0	0	0	0.0666667	0.0769231	0
Euborellia	0	0.0555556	0.0625	0.0666667	0.0769231	0
Eudocima	0	0.0555556	0	0	0	0
Eueides	0	0.0555556	0	0	0	0
Euhamitermes	0.0869565	0	0	0	0	0
Euparatettix	0	0	0	0.0666667	0	0
Euproctis	0	0	0	0.0666667	0	0
Eurhadi0	0	0	0	0.0666667	0	0
Eurysternus	0	0	0	0.2	0.0769231	0
Eusarima	0	0.111111	0	0	0	0
Eusudasi0	0	0.0555556	0.0625	0	0	0
Eutelia	0.0434783	0.111111	0	0	0	0
Evacanthus	0	0	0.0625	0.133333	0	0
Fannia	0	0	0	0	0	0.125
Feraxinia	0	0	0	0.0666667	0	0.125
Forficula	0	0	0	0.2	0.153846	0
Fridericia	0	0	0	0	0	0.125
Fulmekiola	0	0	0	0	0.153846	0
Fulvius	0	0	0.0625	0	0	0
Galeruca	0	0	0.0625	0	0	0
Galleria	0.130435	0.0555556	0	0	0	0
Geisha	0	0.0555556	0	0	0	0
Gimnomera	0	0.0555556	0	0	0	0
Glypta	0	0	0.0625	0	0	0.125
Graphium	0	0.0555556	0.0625	0	0	0
Grapholita	0	0	0.0625	0	0	0
Gymnetron	0	0	0	0.133333	0	0.125
Gy0ecoserica	0	0.0555556	0	0	0	0
Harpalus	0	0	0	0	0.0769231	0
Heleodromia	0	0	0	0	0	0.125
Heliconius	0	0	0.0625	0	0	0
Helicoverpa	0	0.0555556	0.0625	0	0	0
Hellula	0	0	0.0625	0	0	0
Hemisphaerius	0	0.0555556	0	0	0	0
Hemithyrsocera	0.0434783	0	0	0	0	0
Henlea	0	0	0	0	0	0.125
Heterarmia	0	0	0.125	0	0	0
Heterocaecilius	0	0	0.0625	0	0	0.125
Himacerus	0	0	0.0625	0	0	0
Hindola	0	0	0	0.0666667	0	0
Homidia	0	0	0	0	0.0769231	0
Homoneura	0	0	0.125	0	0	0
Hormogaster	0	0	0	0.133333	0	0
Hyblaea	0	0.0555556	0	0	0	0
Hydrae0	0	0	0.0625	0	0.153846	0
Hydroporus	0.0434783	0	0	0	0	0
Hydrothassa	0	0	0	0.0666667	0.153846	0
Hymenoplia	0.0434783	0	0	0	0	0
Hyposerica	0.0434783	0	0	0	0	0
Hypotermes	0.0869565	0	0	0	0	0
Japa0gallia	0	0	0.125	0	0.0769231	0
Japanese_Meconemati0e_sp._MCJ-2002	0	0.0555556	0.25	0	0	0
Jordanita	0	0	0.0625	0	0	0
Kaestneriella	0	0	0.1875	0	0	0
Kladothrips	0	0	0.0625	0	0	0
Kolbia	0	0	0	0	0.0769231	0
Kolla	0	0	0.0625	0	0	0
Kosemia	0.0869565	0	0	0	0	0
Krusa	0	0	0	0	0.0769231	0
Laboissierea	0	0	0	0	0.0769231	0
Lacida	0	0.0555556	0.0625	0	0	0
Lamprigera	0	0	0	0	0.0769231	0
Landreva	0	0.111111	0	0	0	0
Lanopis	0.0434783	0	0	0	0	0
Laparocerus	0	0.0555556	0	0.0666667	0	0.125
Lasioserica	0	0	0.0625	0	0	0
Lasius	0.0434783	0	0	0	0	0
Lassaba	0	0	0	0	0.0769231	0
Lepidoserica	0	0.0555556	0	0	0	0
Libnotes	0	0	0.0625	0	0	0
Libythea	0.0434783	0.0555556	0	0	0	0
Limnodrilus	0	0	0	0	0	0.125
Lindbergicoris	0.0434783	0	0	0	0	0
Liposcelis	0	0	0	0.133333	0	0.125
Lista	0	0	0.0625	0	0	0
Longivalvus	0	0	0.125	0	0	0
Lopaphus	0	0	0.0625	0	0	0
Loristes	0	0	0.0625	0	0	0
Loxostege	0	0.0555556	0.0625	0	0	0
Lycoriella	0	0	0	0	0	0.125
Lycostomus	0	0	0	0.0666667	0	0
Lygocoris	0	0	0.0625	0	0	0
Lygus	0	0	0	0.0666667	0	0
Lymantria	0	0	0.0625	0	0	0
Lysmus	0	0	0.0625	0	0	0
Macronychini_sp._FC_B03	0.0434783	0	0	0	0	0
Macrotermes	0.0869565	0	0	0.133333	0.0769231	0.25
Maladera	0	0.0555556	0.0625	0.333333	0	0
Malostenopsocus	0	0	0.0625	0	0	0
Mandarella	0	0	0	0.0666667	0	0
Maruca	0	0.0555556	0	0	0	0
Matsumuraiella	0	0	0.3125	0	0	0
Matsumuraja	0	0	0	0.0666667	0	0
Mayetiola	0	0	0	0.0666667	0	0
Mecopoda	0.0434783	0	0	0	0	0
Megalophasma	0.0434783	0.0555556	0	0	0	0
Megapenthini_sp._UPOL_RK0014	0	0.0555556	0	0	0	0
Megaselia	0	0	0.0625	0.0666667	0.0769231	0
Megastylus	0	0	0	0.0666667	0	0
Melanotus	0	0	0	0	0.0769231	0
Mendis	0	0	0	0.0666667	0.0769231	0
Meroptera	0.0434783	0	0.0625	0	0	0
Mesenchytraeus	0	0	0	0.0666667	0	0.125
Mesophleps	0	0	0	0.0666667	0	0
Microserica	0	0	0.0625	0.0666667	0	0
Microtermes	0.0434783	0.0555556	0	0	0.0769231	0
Mimastra	0	0	0.125	0	0	0
Miogryllus	0.0434783	0	0	0	0	0
Mirax	0	0	0	0	0.0769231	0
Mirocapritermes	0.0869565	0	0	0	0	0
Mo0lonii0_sp._S102	0	0	0.0625	0	0	0
Monomorium	0	0.0555556	0	0	0	0
Mycalesis	0	0.0555556	0	0	0	0
Myiomma	0	0	0.0625	0.133333	0.0769231	0
Myrmica	0	0.0555556	0	0	0	0
Mythim0	0	0.0555556	0.0625	0.0666667	0.153846	0
Myzus	0	0	0	0.0666667	0	0
0is	0	0	0	0.0666667	0.0769231	0
0nnochorista	0	0	0	0	0.0769231	0
0sutitermes	0	0.0555556	0	0	0	0
Neochalcosia	0	0	0.0625	0	0	0
Neogalea	0	0.0555556	0	0	0	0
Neostylopyga	0	0.0555556	0	0	0	0
Nesophrosyne	0	0.0555556	0.0625	0	0	0
Notopsalta	0.0434783	0	0	0	0	0
Notozulia	0	0.0555556	0	0	0	0
Novakia	0	0	0	0	0	0.125
Ocalea	0	0	0	0.0666667	0	0
Ochthebius	0	0.222222	0.0625	0.0666667	0.153846	0
Odontotermes	0.347826	0.222222	0.0625	0.0666667	0.153846	0
Oiceoptoma	0	0	0	0	0.0769231	0
Oliarus	0	0	0.0625	0	0	0
Oligotrophini_sp._DK-2014	0	0	0	0.0666667	0	0
Onthophagus	0	0.0555556	0	0	0	0
Operophtera	0	0	0.0625	0.0666667	0.153846	0
Orthopagus	0	0.0555556	0	0	0	0
Osbornellus	0.0434783	0	0	0	0	0
Osmylus	0	0	0.0625	0	0	0
Oxyomus	0	0	0	0	0	0.125
Oxytate	0	0.0555556	0	0	0	0
Pachyceri0	0	0	0	0	0	0.125
Pachyneuron	0	0	0	0.0666667	0	0
Pa0orus	0.0434783	0	0	0	0	0
Panolis	0	0	0	0	0.0769231	0
Paradelphomyia	0	0	0.0625	0	0	0
Parafronurus	0	0	0.0625	0	0	0
Paranisitra	0	0	0.125	0	0	0
Parantica	0	0	0.0625	0	0	0
Parao0	0.0434783	0	0.125	0	0	0
Parapoynx	0.0434783	0.0555556	0	0	0	0
Parasetige0	0.0434783	0	0	0	0	0
Parawubanoides	0	0	0.0625	0	0	0
Paregle	0	0	0	0	0	0.125
Paridea	0	0	0	0.0666667	0	0
Par0ssius	0	0.166667	0.0625	0.0666667	0.230769	0
Paromenia	0	0.0555556	0	0	0	0
Pedicia	0	0	0.0625	0	0.0769231	0
Peribleptus	0	0	0	0.0666667	0	0
Peri0	0	0	0.0625	0	0	0
Perionyx	0	0.0555556	0.0625	0.133333	0.230769	0.25
Periplaneta	0	0.0555556	0	0	0	0
Perlinella	0	0	0	0.0666667	0	0
Peuceptyelus	0	0	0	0.0666667	0	0.25
Peyerimhoffia	0	0	0	0.0666667	0	0
Phalera	0	0.0555556	0	0	0	0
Pharaxonotha	0	0	0	0	0	0.25
Pharmacophagus	0	0.0555556	0	0	0	0
Pheidole	0.0434783	0.111111	0.25	0	0	0
Philipomyia	0	0	0	0.0666667	0	0
Philonthus	0	0	0	0	0.0769231	0
Phlogotettix	0	0	0	0.0666667	0.153846	0
Pholeuonidius	0	0	0	0	0.0769231	0
Phora	0	0	0	0	0.0769231	0
Phytocoris	0	0	0.0625	0	0	0
Phytosciara	0	0	0.125	0	0	0.125
Pilophorus	0	0.0555556	0	0	0	0
Pimelia	0.0869565	0.333333	0.0625	0.133333	0.153846	0.125
Pi0litus	0	0	0	0.0666667	0	0
Pirateolea	0	0	0	0.0666667	0	0
Platycorynus	0	0	0	0	0.0769231	0
Platypleura	0.0434783	0	0	0	0	0
Pleophylla	0	0	0	0	0	0.125
Pochazia	0	0.111111	0	0	0	0
Poeonoma	0	0	0	0	0.0769231	0
Polionemobius	0	0	0	0.466667	0.230769	0.75
Polyergus	0.0434783	0	0	0	0	0
Polyrhachis	0.0869565	0	0	0	0	0
Prays	0	0	0.125	0.0666667	0	0
Priopus	0	0	0.0625	0	0	0
Pristi0	0	0	0.0625	0	0	0
Pristomyrmex	0.0869565	0	0	0	0	0
Procapritermes	0.0869565	0.0555556	0.0625	0	0.0769231	0
Promachus	0	0	0.0625	0	0	0
Promalactis	0.0869565	0	0.125	0	0	0
Prooppia	0	0.0555556	0	0	0	0
Protonemura	0	0	0	0.0666667	0.0769231	0
Pseudadimonia	0	0	0	0	0.0769231	0
Pseudocaecilius	0	0	0	0.133333	0.0769231	0
Pseudocolaspis	0.0434783	0	0	0	0	0
Pseudocosmetura	0	0	0.0625	0.0666667	0.0769231	0
Pseudolycoriella	0	0	0	0.0666667	0	0
Pseudomyrmex	0	0.0555556	0	0	0	0
Pseudopanolis	0	0	0	0.0666667	0	0
Pseudovelia	0	0	0	0.0666667	0	0
Psylla	0	0	0.0625	0.133333	0.307692	0.125
Psyra	0	0	0	0	0	0.25
Pterostichus	0	0	0.0625	0	0	0
Pycnoscelus	0	0.0555556	0	0	0	0
Raivu0	0.0434783	0	0	0	0	0
Rhagio	0	0	0.0625	0	0	0
Rhagophthalmus	0	0	0.0625	0	0	0
Rhipidia	0	0	0.0625	0	0	0
Rhodopso0	0	0	0.0625	0	0	0
Rhotala	0	0	0.1875	0.0666667	0	0
Rhota0	0	0	0	0	0.0769231	0
Rhynchaenus	0	0	0	0.0666667	0	0
Rhysida	0	0.333333	0.0625	0.2	0.153846	0.125
Ricanula	0	0	0.0625	0	0	0
Riolus	0	0.0555556	0	0	0	0
Risoba	0.0434783	0.5	0.0625	0	0.0769231	0
Romualdius	0	0	0	0.0666667	0	0
Rothisilpha	0	0	0.0625	0	0	0
Salassa	0	0.0555556	0	0	0.0769231	0
Sali0	0	0.0555556	0.125	0.133333	0.0769231	0
Salpingus	0	0	0	0	0	0.125
Samia	0	0	0.0625	0	0	0
Sangeeta	0	0	0.0625	0	0	0
Sapromyza	0.0434783	0	0	0	0	0
Sarcinodes	0	0.0555556	0	0	0	0
Sastragala	0.0434783	0	0	0	0	0
Scaphoideus	0	0	0.0625	0	0	0
Scaptomyza	0	0	0	0	0.153846	0.125
Scieroptera	0.130435	0	0	0	0	0
Scirtothrips	0	0.0555556	0	0	0	0
Scopula	0	0	0.0625	0	0	0
Scymnus	0	0	0.0625	0	0	0
Seira	0	0	0	0	0	0.125
Seirotra0	0.0434783	0	0	0	0	0
Serica	0	0	0	0	0.153846	0
Shevtchenkella	0	0	0	0	0	0.125
Sibatania	0	0	0.0625	0	0	0
Simulium	0	0	0	0	0	0.25
Sinocapritermes	0.0869565	0	0	0	0	0
Sinophorus	0	0	0	0	0.0769231	0
Siphoninus	0	0	0.0625	0	0	0
Sminthurinus	0	0	0	0.0666667	0	0
Sogatella	0	0	0	0.133333	0	0
Sorineuchora	0.0434783	0	0	0	0.0769231	0
Sou0ma	0	0	0.125	0	0	0
Sphedanolestes	0	0	0.0625	0	0	0
Spilosomi0	0	0	0	0	0.0769231	0
Spodoptera	0.0434783	0	0.1875	0.0666667	0.0769231	0
Spoladea	0.0434783	0.0555556	0.0625	0	0	0
Staphylinidae_sp._BMNH_1274708	0	0.166667	0	0	0	0
Stauralia	0.0434783	0	0	0	0	0
Stenopirates	0	0	0.25	0	0	0
Stenopsocus	0	0	0	0.0666667	0.0769231	0
Stenus	0	0	0	0	0	0.125
Stephostethus	0	0	0	0	0.153846	0
Strongylium	0	0.0555556	0	0	0	0
Symplecta	0	0	0	0	0.0769231	0
Tabanus	0	0	0	0.133333	0	0
Tachytrechus	0	0	0.0625	0	0	0
Tacitur0	0.0434783	0.0555556	0	0	0	0
Teleonemia	0	0.0555556	0	0	0	0
Telochurus	0	0	0	0.0666667	0	0.125
Temnothorax	0	0	0	0.0666667	0	0
Tetra	0	0	0	0	0.0769231	0
Thaipsocus	0	0	0.0625	0.0666667	0	0
Thaumasia	0	0.166667	0.0625	0	0	0
Thauria	0	0	0.0625	0	0	0
Theresimima	0	0	0	0	0	0.125
Thyridosmylus	0	0	0.3125	0	0	0
Timandra	0	0	0	0.0666667	0	0
Tiniocellus	0	0	0	0	0.153846	0
Tipula	0	0	0.1875	0	0	0.5
Tomocerus	0	0	0.0625	0	0.0769231	0.5
Toxotrypa0	0	0	0	0	0	0.125
Trachyscelis	0.0434783	0	0	0	0	0
Trachythorax	0	0	0.0625	0	0	0
Tricentrus	0.0434783	0.0555556	0.1875	0	0	0
Trichadenotecnum	0	0	0.125	0	0	0
Trichoplusia	0	0	0.0625	0	0	0
Trichopteryx	0	0	0.0625	0.0666667	0	0.125
Trigonidium	0	0	0	0	0.0769231	0.25
Trochalus	0	0	0.1875	0	0	0
Truljalia	0	0.0555556	0	0	0	0
Trypophloeus	0	0	0	0.0666667	0	0
Ugyops	0.0434783	0.0555556	0	0	0	0
Unci0is	0	0.0555556	0	0	0	0
Urochela	0	0	0.0625	0	0	0
Uroxys	0	0.0555556	0	0	0	0
Vamu0	0	0	0	0.0666667	0	0
Vespa	0.217391	0.111111	0	0	0.153846	0
Vespula	0	0.0555556	0	0	0	0
Wilemania	0	0.0555556	0	0.0666667	0	0
Willowsia	0	0	0	0	0	0.25
Xerodes	0.0434783	0	0	0	0	0
Xorides	0	0	0	0.0666667	0	0
Xylocoris	0	0	0.0625	0	0	0
Xyrosaris	0	0	0.0625	0	0	0
Zariquieya	0	0	0	0.0666667	0.0769231	0
Zygae0	0	0.0555556	0	0.0666667	0	0
Zyras	0	0	0	0.0666667	0	0
Cardiophori0e	0.0434783	0.111111	0	0	0	0
Galeruci0e	0	0	0.0625	0	0	0
Plectonemertidae	0	0	0.0625	0	0.0769231	0
Scolyti0e	0.0434783	0	0	0	0	0

## Sheet: S6 Frequency of species
		Birds at different elevations
Species	Weaver ants	200m(n= 18)	1900m(n= 15)	2200m (n= 15)	2700m (n=13)	3200m (n=8)
Abraxas_suspecta	0	0	0	0	0	0.125
Acanthocoris_sordidus	0.0434783	0	0	0	0	0
Acanthosoma_forficula	0.0869565	0	0.0625	0	0	0
Acanthosoma_labiduroides	0.0434783	0	0	0	0	0
Acanthosoma_sichuanense	0.0434783	0	0	0	0	0
Aceria_sp._ADM-2012	0	0	0	0	0.0769231	0
Acidiella_angustifascia	0.0434783	0	0	0	0	0
Acinia_picturata	0	0	0.0625	0	0	0
Acrapex_gracilis	0	0	0	0	0.0769231	0.125
Acrapex_incrassata	0	0	0	0.0666667	0	0
Acrogonia_virescens	0.0434783	0	0	0	0	0
Acrophyma_cumingii	0.0434783	0	0	0	0	0
Actenicerus_giganteus	0	0	0.0625	0	0.0769231	0
Actenicerus_kiashianus	0	0	0	0	0	0.125
Adelges_japonicus	0	0	0	0	0	0.125
Adoretus_sp._12_DA-2006	0.0434783	0	0	0	0	0
Adrastini_sp._UPOL_RK0017	0	0	0	0	0.0769231	0
Adscita_geryon	0	0	0.0625	0	0	0
Adscita_mannii	0	0	0	0	0.0769231	0
Aedes_flavopictus	0.0434783	0	0	0	0	0
Agraphydrus_sp._SLE0252	0	0	0.0625	0	0	0
Agriotes_acumi0tus	0	0	0.0625	0	0.153846	0
Agriotes_sp._BMNH_1425233	0	0	0	0.2	0	0
Agriotes_ustulatus	0	0	0	0.0666667	0	0
Agrotis_ipsilon	0	0.111111	0.0625	0.0666667	0	0.125
Agrotis_segetum	0	0	0	0.133333	0.0769231	0
Ahamus_yun0nensis	0	0	0.0625	0	0	0
Alcis_angulifera	0	0	0.0625	0	0.0769231	0
Allacta_or0ta	0	0.0555556	0	0	0	0
Allodontermes_schultzei	0.0869565	0	0	0	0	0
Alloxysta_sp._1_FY-2018	0	0	0	0.0666667	0	0
Alujamyia_bella	0	0	0.0625	0	0	0
Amarygmus_sp._1_GJK-2014	0.0434783	0	0	0	0	0
Amblysellus_grex	0	0	0	0	0.0769231	0
Ampelophaga_rubiginosa	0.0434783	0.0555556	0	0	0	0
Amphaces_sp._WCW-2003	0.0434783	0	0	0	0	0
Amphiareus_obscuriceps	0	0	0.125	0	0	0
Amphinemura_nigritta	0	0.222222	0.3125	0	0	0
Amphinemura_sulcicollis	0	0	0.0625	0	0	0
Amphipsocus_japonicus	0	0	0.3125	0	0	0
A0barhynchus_occidentalis	0	0	0	0	0	0.125
A0sa_tristis	0.130435	0.111111	0	0	0	0
A0tki0_zhoui	0	0	0.0625	0	0	0
Anisandrus_dispar	0	0	0	0	0	0.125
Anisolabis_maritima	0	0.111111	0	0	0	0
Anolis_may0rdi	0	0.0555556	0.25	0	0.0769231	0
Anomala_sp._1_DA-2006	0.0434783	0	0	0	0	0
Anthocoris_japonicus	0.0434783	0	0	0	0	0
Apis_cera0	0	0	0.0625	0	0	0
Apocheima_cinerarius	0.0434783	0.0555556	0.0625	0	0	0
Apolygus_spinolae	0	0	0	0.0666667	0	0
Arcothymus_tristis	0	0	0	0	0	0.125
Arcyptera_meridio0lis	0	0.0555556	0	0	0	0
Arichan0_tetrica	0.0869565	0.0555556	0.125	0	0	0
Ariolica_argentea	0	0	0.0625	0	0	0
Arthromacra_amamia0	0	0	0.0625	0	0	0
Astae0_sp._BMNH_671334	0	0	0.0625	0	0	0
Atachycines_sp._IND	0	0.0555556	0	0	0	0
Atactoglymma_sp._1_MB-2015	0	0.0555556	0	0	0	0
Athetis_lepigone	0	0.111111	0	0	0	0
Atrichopogon_flavolineatus	0	0	0	0.0666667	0	0
Atta_cephalotes	0	0.166667	0	0	0	0
Attacus_atlas	0.0434783	0	0.0625	0	0	0
Aulacoscelis_appendiculata	0	0	0	0	0.0769231	0
Australopsocus_sp._12.4.2003.9	0	0	0.0625	0	0	0
Bactericera_cockerelli	0	0	0	0.133333	0.153846	0.125
Baetis_pseudorhodani	0	0	0	0	0	0.125
Baetis_rhodani	0	0	0	0	0.0769231	0
Baetis_tricaudatus	0	0	0	0	0.0769231	0.125
Basilepta_nr._nitida_JGZ-2004	0	0	0	0.0666667	0	0
Betacixius_ocellatus	0	0	0.0625	0.0666667	0	0
Bezzia_winnertzia0	0	0	0	0.133333	0	0
Bibio_marci	0	0	0	0.2	0.153846	0.875
Bisnius_sordidus	0.0869565	0	0	0	0	0
Blastopsocus_sp._KY300	0	0	0.125	0	0	0
Blatta_orientalis	0.0434783	0	0	0	0	0
Bolivaritettix_liboensis	0	0.0555556	0	0	0	0
Bombus_coccineus	0	0.0555556	0	0	0	0
Bombus_sylvicola	0.0434783	0	0	0	0	0
Borboresthes_sp._UPOLZL0068	0	0	0.0625	0	0	0
Bothrideres_sp._CO912	0.0434783	0	0	0	0	0
Brahmi0_sedakovi	0	0	0	0.0666667	0	0
Brevicornu_sp._ER-27	0	0	0.125	0	0	0
Bruchidius_mulunguensis	0	0.0555556	0	0	0	0
Bruchomorpha_jocosa	0	0	0.0625	0.0666667	0	0
Bryocoris_pteridis	0	0	0	0	0	0.125
Bundera_sp._2_YW-2015	0	0	0.0625	0	0.0769231	0
Cacopsylla_chinensis	0	0	0.0625	0	0.0769231	0
Cacopsylla_coccinea	0	0.0555556	0.0625	0.8	0.153846	0.5
Cacopsylla_pyrisuga	0	0.0555556	0.0625	0	0	0
Cacopsylla_qianli	0	0	0	0.133333	0	0.125
Caecilius_fuscopterus	0	0	0.1875	0.0666667	0	0.25
Caecilius_sp._KY389	0	0	0.3125	0	0	0
Caeciliusidae_gen._sp._KY382	0	0	0.0625	0	0	0
Calligrapha_alnicola	0	0.0555556	0.125	0	0	0
Calligrapha_feli0	0	0	0	0.0666667	0	0
Calligrapha_notatipennis	0	0	0	0.0666667	0	0
Callimorpha_dominula	0.130435	0.166667	0	0.2	0.0769231	0
Callyntrura_guangdongensis	0	0	0	0.0666667	0	0
Calopsocus_margi0tus	0	0	0	0.0666667	0	0
Camenta_sp._835173	0	0	0	0	0.0769231	0
Campoletis_sonorensis	0	0.0555556	0	0	0	0
Campsicnemus_sp._15_KRG-2014	0	0.0555556	0	0	0	0
Campsosternus_auratus	0.173913	0.166667	0.0625	0	0	0
Cardiocondyla_atalanta	0	0.0555556	0	0	0	0
Cardiocondyla_emeryi	0.0434783	0	0	0	0	0
Cardiocondyla_mauritanica	0.0869565	0	0	0	0	0
Cardiocondyla_minutior	0.130435	0.166667	0	0	0	0
Cardiophori0e_sp._UPOL_RK0035	0.0434783	0.111111	0	0	0	0
Carpophthoromyia_dimidiata	0	0.0555556	0	0	0	0
Cartodere_constricta	0	0	0.0625	0	0	0
Catochrysops_strabo	0	0.0555556	0	0	0	0
Catorhintha_guttula	0.0434783	0	0	0	0	0
Cavariella_araliae	0	0	0	0.0666667	0	0
Cavariella_sapporoensis	0	0	0	0.0666667	0	0
Centrotus_cornutus	0.130435	0	0.0625	0	0	0
Ceratapion_calcaratum	0	0	0	0.0666667	0	0
Cerogria_bryanti	0	0.111111	0	0	0	0
Chamaedrilus_lapponicus	0	0	0	0	0.0769231	0
Chariaspilates_formosaria	0	0	0.0625	0	0	0.125
Charopus_concolor	0	0	0	0	0.0769231	0
Chloromyia_formosa	0	0	0.125	0	0	0
Chloroniella_peringueyi	0	0	0	0.0666667	0	0
Chlorophorus_simillimus	0	0	0.0625	0	0	0
Chrysosoma_bearni	0	0	0.0625	0	0	0
Chrysozephyrus_smaragdinus	0	0	0	0.0666667	0	0
Ci0ra_longipennis	0	0	0	0	0	0.25
Cincticostella_insolta	0	0	0	0	0.0769231	0
Cionus_alauda	0	0	0	0.0666667	0	0
Cionus_thapsus	0	0	0	0	0.0769231	0
Cixius_circulus	0	0	0	0.0666667	0.0769231	0
Cleonus_piger	0	0	0	0	0	0.125
Cletus_punctiger	0	0	0.0625	0	0	0
Clitea_fulva	0	0.166667	0	0	0	0
Clovia_sp._EMHAU-2015-Zz052918	0	0	0.0625	0	0	0
Cnizocoris_sinensis	0	0	0.0625	0	0	0
Coeliodes_0kanoensis	0	0	0	0.0666667	0	0
Colaspidea_globosa	0	0	0.0625	0	0	0
Colobaea_bifasciella	0	0	0	0	0	0.125
Comidogryllus_sp._MCJ-2002	0.0434783	0	0	0	0	0
Condica_sutor	0	0.0555556	0.0625	0	0	0
Conogethes_punctiferalis	0	0	0	0.133333	0	0
Conotrachelus_sp._group_4_MB-2015	0	0	0	0	0	0.125
Conotrachelus_sp._SPN-008	0	0	0	0.0666667	0	0
Coptotermes_heimi	0.0869565	0	0	0	0	0
Coptotettix_fangchengensis	0	0	0.0625	0	0	0
Coraebus_diminutus	0	0	0.0625	0	0	0
Cordulia_aenea	0	0	0	0.0666667	0	0
Corticari0_sp._1_NPL-2007	0	0	0.0625	0	0	0
Cortinicara_sp._NPL-2007	0	0.0555556	0	0	0	0
Corymbitodes_gratus	0	0	0	0.0666667	0	0
Corynoptera_primoriensis	0	0	0	0.0666667	0	0
Corynoptera_subtilis	0	0	0	0.0666667	0	0
Creontiades_dilutus	0	0	0.125	0	0	0
Cryptocercus_shangmengensis	0	0.0555556	0	0	0	0
Ctenoplusia_limbire0	0	0	0.0625	0	0	0
Ctenosciara_lutea	0	0	0.0625	0	0	0
Cupha_erymanthis	0	0	0.0625	0	0	0
Curculionidae_sp._6_AH-2016	0	0	0.0625	0	0	0
Curculionidae_sp._BMNH_1039870	0	0	0.0625	0	0	0
Cycadophila_nigra	0	0	0	0	0.0769231	0
Cyclotoma_cingalensis	0	0	0.0625	0	0	0
Cydni0e_sp._2_WCW-2007	0.0434783	0	0	0	0	0
Cynegetis_impunctata	0	0	0	0	0.0769231	0
Dascillus_cervinus	0	0	0.0625	0	0	0
Deli0_nigrita	0	0.0555556	0	0	0	0
Deltocephalus_sp._GMB-2012	0	0	0	0	0.0769231	0
Demimaea_cf._strumosa_MB-2015	0	0	0	0	0	0.125
Demodex_folliculorum	0	0	0	0	0.0769231	0
Diadromus_collaris	0	0	0.0625	0	0	0
Diaperi0e_sp._UPOL_ZL0108	0.0434783	0	0	0	0	0
Diaphori0_citri	0	0	0.0625	0	0	0
Dicronychus_cinereus	0	0.0555556	0	0	0	0
Dieuches_sp._WCW-2003	0.217391	0.111111	0	0	0	0
Dilophus_femoratus	0	0	0	0	0	0.25
Diodora_graeca	0	0.0555556	0	0	0	0.125
Dolichovespula_arctica	0	0	0	0.0666667	0	0
Dolomedes_sp._CG96	0.0434783	0.444444	0.5625	0	0	0
Drypta_dentata	0	0.0555556	0	0	0	0
Dypsocus_coleoptratus	0	0.0555556	0	0	0	0
Ecitocryptus_sp._JP-2017	0	0	0	0	0	0.125
Ectopsocus_meridio0lis	0	0	0	0	0.153846	0
Ectropis_obliqua	0	0.111111	0	0	0	0.125
Edentistoma_octosulcatum	0	0.0555556	0	0	0	0
Elasmostethus_humeralis	0.0434783	0	0	0	0	0
Elasmostethus_kerzhneri	0.0434783	0	0	0	0	0
Empria_sp._YI-2013	0	0	0.0625	0	0	0
Entomobrya_sp._9691_1	0	0	0	0	0	0.25
Entomobryi0e_gen._sp._2_YHD-2016	0	0.0555556	0	0	0	0
Epidaus_nebulo	0	0	0.0625	0	0	0
Episymploce_kunmingi	0	0.0555556	0	0	0	0
Epuraea_melanocephala	0	0	0	0	0.0769231	0.375
Eriothrix_rufomaculatus	0	0	0.0625	0	0	0
Eriphoserica_camentoides	0	0	0	0	0.0769231	0
Ethmostigmus_rubripes	0	0	0	0.0666667	0.0769231	0
Euborellia_annulipes	0	0.0555556	0	0	0	0
Euborellia_arcanum	0	0	0.0625	0.0666667	0.0769231	0
Eudocima_phalonia	0	0.0555556	0	0	0	0
Eueides_aliphera	0	0.0555556	0	0	0	0
Euhamitermes_hamatus	0.0869565	0	0	0	0	0
Euparatettix_erythronotus	0	0	0	0.0666667	0	0
Euproctis_sp._H2	0	0	0	0.0666667	0	0
Eurhadi0_fasciata	0	0	0	0.0666667	0	0
Eurysternus_plebejus	0	0	0	0.2	0.0769231	0
Eusarima_astuta	0	0.0555556	0	0	0	0
Eusarima_sp._1_LZ-2010	0	0.111111	0	0	0	0
Eusudasi0_0ntouensis	0	0.0555556	0.0625	0	0	0
Eutelia_adulatricoides	0.0434783	0.111111	0	0	0	0
Evacanthus_acumi0tus	0	0	0.0625	0.133333	0	0
Fannia_sp._MATM-2012	0	0	0	0	0	0.125
Feraxinia_nyei	0	0	0	0.0666667	0	0.125
Forficula_auricularia	0	0	0	0.0666667	0.0769231	0
Forficula_auricularia_A	0	0	0	0.2	0.0769231	0
Fridericia_parathalassia	0	0	0	0	0	0.125
Fulmekiola_serrata	0	0	0	0	0.153846	0
Fulvius_variegatus	0	0	0.0625	0	0	0
Galeruca_interrupta	0	0	0.0625	0	0	0
Galeruci0e_sp._BMNH_835056	0	0	0.0625	0	0	0
Galleria_mellonella	0.130435	0.0555556	0	0	0	0
Geisha_sp._NS-2013	0	0.0555556	0	0	0	0
Gimnomera_dorsata	0	0.0555556	0	0	0	0
Glypta_fumifera0e	0	0	0.0625	0	0	0.125
Graphium_antiphates	0	0.0555556	0.0625	0	0	0
Grapholita_molesta	0	0	0.0625	0	0	0
Gymnetron_bipustulatum	0	0	0	0.133333	0	0.125
Gy0ecoserica_hirsuta	0	0.0555556	0	0	0	0
Harpalus_herbivagus	0	0	0	0	0.0769231	0
Heleodromia_immaculata	0	0	0	0	0	0.125
Heliconius_himera	0	0	0.0625	0	0	0
Helicoverpa_armigera	0	0	0.0625	0	0	0
Helicoverpa_assulta	0	0.0555556	0	0	0	0
Hellula_undalis	0	0	0.0625	0	0	0
Hemisphaerius_sp._2_NS-2013	0	0.0555556	0	0	0	0
Hemithyrsocera_banvaneuensis	0.0434783	0	0	0	0	0
Henlea_cf._andreae_PDW-2010	0	0	0	0	0	0.125
Heterarmia_charon	0	0	0.125	0	0	0
Heterocaecilius_fuscus	0	0	0.0625	0	0	0.125
Himacerus_nodipes	0	0	0.0625	0	0	0
Hindola_sp._1_AJB-2014	0	0	0	0.0666667	0	0
Homidia_sichuanensis	0	0	0	0	0.0769231	0
Homoneura_dilecta	0	0	0.0625	0	0	0
Homoneura_mayrhoferi	0	0	0.0625	0	0	0
Hormogaster_redii	0	0	0	0.133333	0	0
Hyblaea_puera	0	0.0555556	0	0	0	0
Hydrae0_coryleti	0	0	0.0625	0	0	0
Hydrae0_jojoorculloi	0	0	0	0	0.153846	0
Hydroporus_scalesianus	0.0434783	0	0	0	0	0
Hydrothassa_fairmairei	0	0	0	0.0666667	0.153846	0
Hymenoplia_rugulosa	0.0434783	0	0	0	0	0
Hyposerica_sp._DA4341	0.0434783	0	0	0	0	0
Hypotermes_makhamensis	0.0869565	0	0	0	0	0
Japa0gallia_neohamata	0	0	0.0625	0	0.0769231	0
Japa0gallia_spinosa	0	0	0.0625	0	0	0
Japanese_Meconemati0e_sp._MCJ-2002	0	0.0555556	0.25	0	0	0
Jordanita_hector	0	0	0.0625	0	0	0
Kaestneriella_sp._11.24.2003.5	0	0	0.1875	0	0	0
Kolbia_fusconervosa	0	0	0	0	0.0769231	0
Kolla_paulula	0	0	0.0625	0	0	0
Kosemia_admirabilis	0.0869565	0	0	0	0	0
Krusa_metallica	0	0	0	0	0.0769231	0
Laboissierea_sculpturata	0	0	0	0	0.0769231	0
Lacida_sp._H389	0	0.0555556	0.0625	0	0	0
Lamprigera_yun00	0	0	0	0	0.0769231	0
Landreva_sp._n._India	0	0.111111	0	0	0	0
Lanopis_rugosus	0.0434783	0	0	0	0	0
Laparocerus_obsitus	0	0.0555556	0	0	0	0
Laparocerus_squamosus	0	0	0	0.0666667	0	0.125
Lasioserica_sp._834627	0	0	0.0625	0	0	0
Lasius_umbratus	0.0434783	0	0	0	0	0
Lassaba_nikkonis	0	0	0	0	0.0769231	0
Lepidoserica_sp._835179	0	0.0555556	0	0	0	0
Libnotes_orofe0ae	0	0	0.0625	0	0	0
Libythea_celtis	0.0434783	0.0555556	0	0	0	0
Limnodrilus_hoffmeisteri	0	0	0	0	0	0.125
Lindbergicoris_similis	0.0434783	0	0	0	0	0
Liposcelis_decolor	0	0	0	0.133333	0	0.125
Lista_haraldusalis	0	0	0.0625	0	0	0
Longivalvus_hyalospilus	0	0	0.125	0	0	0
Lopaphus_perakensis	0	0	0.0625	0	0	0
Loristes_decoratus	0	0	0.0625	0	0	0
Loxostege_sticticalis	0	0.0555556	0.0625	0	0	0
Lycoriella_flavicornis	0	0	0	0	0	0.125
Lycostomus_sp._UPOL_LF0304	0	0	0	0.0666667	0	0
Lygocoris_pabulinus	0	0	0.0625	0	0	0
Lygus_elisus	0	0	0	0.0666667	0	0
Lymantria_concolor	0	0	0.0625	0	0	0
Lysmus_zanganus	0	0	0.0625	0	0	0
Macronychini_sp._FC_B03	0.0434783	0	0	0	0	0
Macrotermes_an0ndalei	0.0434783	0	0	0	0	0
Macrotermes_barneyi	0.0869565	0	0	0.133333	0.0769231	0.25
Macrotermes_jeanneli	0.0869565	0	0	0	0	0
Maladera_sp._836062	0	0	0	0.333333	0	0
Maladera_sp._DA3976	0	0.0555556	0.0625	0	0	0
Malostenopsocus_sp._KY394	0	0	0.0625	0	0	0
Mandarella_flaviventris	0	0	0	0.0666667	0	0
Mandarella_sp._(Stenoluperus)_2_BMNH_831453	0	0	0	0.0666667	0	0
Maruca_vitrata	0	0.0555556	0	0	0	0
Matsumuraiella_radiopicta	0	0	0.3125	0	0	0
Matsumuraja_rubifoliae	0	0	0	0.0666667	0	0
Mayetiola_destructor	0	0	0	0.0666667	0	0
Mecopoda_elongata	0.0434783	0	0	0	0	0
Mecopoda_niponensis	0.0434783	0	0	0	0	0
Megalophasma_granulatum	0.0434783	0.0555556	0	0	0	0
Megapenthini_sp._UPOL_RK0014	0	0.0555556	0	0	0	0
Megaselia_infraposita	0	0	0.0625	0	0	0
Megaselia_sp._45_SH-2017	0	0	0	0.0666667	0	0
Megaselia_subpleuralis	0	0	0	0	0.0769231	0
Megastylus_sp._NQLD	0	0	0	0.0666667	0	0
Melanotus_oki0wensis	0	0	0	0	0.0769231	0
Mendis_apicimaculata	0	0	0	0.0666667	0.0769231	0
Meroptera_pravella	0.0434783	0	0.0625	0	0	0
Mesophleps_albilinella	0	0	0	0.0666667	0	0
Microserica_interrogator	0	0	0.0625	0	0	0
Microserica_sp._836957	0	0	0	0.0666667	0	0
Microtermes_obesi	0	0.0555556	0	0	0	0
Microtermes_sp._1_TB-2017	0	0.0555556	0	0	0.0769231	0
Microtermes_sp._A_TB-2017	0.0434783	0	0	0	0	0
Mimastra_soreli	0	0	0.125	0	0	0
Miogryllus_verticalis	0.0434783	0	0	0	0	0
Mirax_lithocolletidis	0	0	0	0	0.0769231	0
Mirocapritermes_sp._1_TB-2017	0.0869565	0	0	0	0	0
Mo0lonii0_sp._S102	0	0	0.0625	0	0	0
Monomorium_pharaonis	0	0.0555556	0	0	0	0
Mycalesis_a0xias	0	0.0555556	0	0	0	0
Myiomma_kukai	0	0	0.0625	0.133333	0.0769231	0
Myrmica_scabrinodis	0	0.0555556	0	0	0	0
Mythim0_separata	0	0.0555556	0.0625	0.0666667	0.153846	0
Myzus_persicae	0	0	0	0.0666667	0	0
0is_alpi0	0	0	0	0.0666667	0	0
0is_communis/variabilis_complex_sp._A4	0	0	0	0	0.0769231	0
0nnochorista_philpotti	0	0	0	0	0.0769231	0
0sutitermes_sp._B_TB-2017	0	0.0555556	0	0	0	0
Neochalcosia_remota	0	0	0.0625	0	0	0
Neogalea_sunia	0	0.0555556	0	0	0	0
Neostylopyga_rhombifolia	0	0.0555556	0	0	0	0
Nesophrosyne_sp._202_GMB-2012	0	0	0.0625	0	0	0
Nesophrosyne_sp._321_GMB-2012	0	0.0555556	0	0	0	0
Notopsalta_sericea	0.0434783	0	0	0	0	0
Notozulia_entreria0	0	0.0555556	0	0	0	0
Novakia_scatopsiformis	0	0	0	0	0	0.125
Ocalea_badia	0	0	0	0.0666667	0	0
Ochthebius_gibbosus	0	0	0.0625	0	0.153846	0
Ochthebius_granulatus	0	0.111111	0	0	0	0
Ochthebius_nr._difficilis_IBE_RA126	0	0	0	0.0666667	0	0
Ochthebius_viridis	0	0.111111	0	0	0	0
Odontotermes_minutus	0.130435	0	0	0	0	0
Odontotermes_morphospecies_I_SC-2009	0.0869565	0	0	0	0	0
Odontotermes_sp._6_TB-2017	0.0869565	0.0555556	0	0	0	0
Odontotermes_sp._7_TB-2017	0.0869565	0	0	0	0	0
Odontotermes_sp._BKS-2010	0.304348	0.222222	0.0625	0	0.153846	0
Odontotermes_sp._E_TB-2017	0.0869565	0	0	0.0666667	0	0
Odontotermes_sp._ENT-MG176	0.173913	0	0	0	0	0
Oiceoptoma_subrufum	0	0	0	0	0.0769231	0
Oliarus_sp._2_NS-2013	0	0	0.0625	0	0	0
Oligotrophini_sp._DK-2014	0	0	0	0.0666667	0	0
Onthophagus_cf._tragus	0	0.0555556	0	0	0	0
Operophtera_relegata	0	0	0.0625	0.0666667	0.153846	0
Orthopagus_splendens	0	0.0555556	0	0	0	0
Osbornellus_sp._EMHAU-2015-Zz052506	0.0434783	0	0	0	0	0
Osmylus_atomatus	0	0	0.0625	0	0	0
Oxyomus_sylvestris	0	0	0	0	0	0.125
Oxytate_striatipes	0	0.0555556	0	0	0	0
Pachyceri0_pulchra	0	0	0	0	0	0.125
Pachyneuron_formosum	0	0	0	0.0666667	0	0
Pa0orus_albomaculatus	0.0434783	0	0	0	0	0
Panolis_exquisita	0	0	0	0	0.0769231	0
Paradelphomyia_sp._ZK-2016	0	0	0.0625	0	0	0
Parafronurus_youi	0	0	0.0625	0	0	0
Paranisitra_maculata	0	0	0.125	0	0	0
Parantica_sita	0	0	0.0625	0	0	0
Parao0_staudingeri	0.0434783	0	0.125	0	0	0
Parapoynx_criso0lis	0.0434783	0.0555556	0	0	0	0
Parasetige0_bicolor	0.0434783	0	0	0	0	0
Parawubanoides_unicornis	0	0	0.0625	0	0	0
Paregle_audacula	0	0	0	0	0	0.125
Paridea_biplagiata	0	0	0	0.0666667	0	0
Par0ssius_bremeri	0	0.0555556	0	0	0	0
Par0ssius_imperator	0	0.0555556	0	0.0666667	0.230769	0
Par0ssius_simo	0	0.0555556	0.0625	0	0	0
Paromenia_isabelli0	0	0.0555556	0	0	0	0
Pedicia_albivitta	0	0	0.0625	0	0	0
Pedicia_sp._ZK-2016	0	0	0	0	0.0769231	0
Peribleptus_dealbatus	0	0	0	0.0666667	0	0
Peri0_nuda	0	0	0.0625	0	0	0
Perionyx_excavatus	0	0.0555556	0.0625	0.133333	0.230769	0.25
Periplaneta_america0	0	0.0555556	0	0	0	0
Perlinella_drymo	0	0	0	0.0666667	0	0
Peuceptyelus_minutus	0	0	0	0.0666667	0	0.25
Peyerimhoffia_alpi0	0	0	0	0.0666667	0	0
Phalera_flavescens	0	0.0555556	0	0	0	0
Pharaxonotha_portophylla	0	0	0	0	0	0.25
Pharmacophagus_antenor	0	0.0555556	0	0	0	0
Pheidole_gilva	0.0434783	0	0	0	0	0
Pheidole_meta0	0	0.0555556	0.25	0	0	0
Pheidole_nr._nitella_MDS-2010	0	0.0555556	0	0	0	0
Philipomyia_graeca	0	0	0	0.0666667	0	0
Philonthus_fimetarius	0	0	0	0	0.0769231	0
Phlogotettix_cyclops	0	0	0	0.0666667	0.153846	0
Pholeuonidius_halbherri	0	0	0	0	0.0769231	0
Phora_atra	0	0	0	0	0.0769231	0
Phytocoris_intricatus	0	0	0.0625	0	0	0
Phytosciara_flavipes	0	0	0.0625	0	0	0
Phytosciara_ussuriensis	0	0	0.0625	0	0	0.125
Pilophorus_juniperi	0	0.0555556	0	0	0	0
Pimelia_maura	0.0869565	0.333333	0.0625	0.133333	0.153846	0.125
Pi0litus_oromii	0	0	0	0.0666667	0	0
Pirateolea_nola	0	0	0	0.0666667	0	0
Platycorynus_chalybaeus	0	0	0	0	0.0769231	0
Platypleura_arabica	0.0434783	0	0	0	0	0
Plectonemertidae_sp._NT59	0	0	0.0625	0	0.0769231	0
Pleophylla_sp._BNHM834734	0	0	0	0	0	0.125
Pochazia_discreta	0	0.111111	0	0	0	0
Poeonoma_serrata	0	0	0	0	0.0769231	0
Polionemobius_aff._taprobanensis_ICCM-2015	0	0	0	0.466667	0.230769	0.75
Polyergus_rufescens	0.0434783	0	0	0	0	0
Polyrhachis_dives	0.0869565	0	0	0	0	0
Prays_oleae	0	0	0.125	0.0666667	0	0
Priopus_or0tus	0	0	0.0625	0	0	0
Pristi0_sp._PDW-2017	0	0	0.0625	0	0	0
Pristomyrmex_punctatus	0.0869565	0	0	0	0	0
Procapritermes_sp._1_TB-2017	0.0869565	0.0555556	0.0625	0	0.0769231	0
Promachus_bastardii	0	0	0.0625	0	0	0
Promalactis_suzukiella	0.0869565	0	0.125	0	0	0
Prooppia_nigripalpis	0	0.0555556	0	0	0	0
Protonemura_meyeri	0	0	0	0.0666667	0.0769231	0
Pseudadimonia_sp._BMNH_846586	0	0	0	0	0.0769231	0
Pseudocaecilius_citricola	0	0	0	0.133333	0.0769231	0
Pseudocolaspis_sp._PSE01	0.0434783	0	0	0	0	0
Pseudocosmetura_anjiensis	0	0	0.0625	0.0666667	0.0769231	0
Pseudolycoriella_horribilis	0	0	0	0.0666667	0	0
Pseudomyrmex_sp._BOLD:ACA3616	0	0.0555556	0	0	0	0
Pseudopanolis_heterogy0	0	0	0	0.0666667	0	0
Pseudovelia_tibialis	0	0	0	0.0666667	0	0
Psylla_lanceolata	0	0	0.0625	0.133333	0.307692	0.125
Psyra_bluethgeni	0	0	0	0	0	0.25
Pterostichus_niger	0	0	0.0625	0	0	0
Pycnoscelus_suri0mensis	0	0.0555556	0	0	0	0
Raivu0_sp._WBY-2000	0.0434783	0	0	0	0	0
Rhagio_sp._KW-2016	0	0	0.0625	0	0	0
Rhagophthalmus_lufengensis	0	0	0.0625	0	0	0
Rhipidia_chenwenyoungi	0	0	0.0625	0	0	0
Rhodopso0_rubiginosa	0	0	0.0625	0	0	0
Rhotala_formosa0	0	0	0.1875	0.0666667	0	0
Rhota0_sp._I4	0	0	0	0	0.0769231	0
Rhynchaenus_fagi	0	0	0	0.0666667	0	0
Rhysida_longipes	0	0.333333	0.0625	0.2	0.153846	0.125
Ricanula_pulverosa	0	0	0.0625	0	0	0
Riolus_subviolaceus	0	0.0555556	0	0	0	0
Risoba_prominens	0.0434783	0.5	0.0625	0	0.0769231	0
Romualdius_bifoveolatus	0	0	0	0.0666667	0	0
Rothisilpha_bouleti	0	0	0.0625	0	0	0
Salassa_lemaii	0	0.0555556	0	0	0.0769231	0
Sali0_sp._BXW-2014	0	0.0555556	0.125	0.133333	0.0769231	0
Salpingus_ruficollis	0	0	0	0	0	0.125
Samia_wangi	0	0	0.0625	0	0	0
Sangeeta_sinuomacula	0	0	0.0625	0	0	0
Sapromyza_slovaca	0.0434783	0	0	0	0	0
Sarcinodes_mongaku	0	0.0555556	0	0	0	0
Sastragala_esakii	0.0434783	0	0	0	0	0
Scaphoideus_varius	0	0	0.0625	0	0	0
Scaptomyza_himalaya0	0	0	0	0	0.0769231	0
Scaptomyza_pallida	0	0	0	0	0.0769231	0.125
Scieroptera_splendidula	0.130435	0	0	0	0	0
Scirtothrips_dorsalis	0	0.0555556	0	0	0	0
Scolyti0e_sp._BMNH_1040075	0.0434783	0	0	0	0	0
Scopula_sp._ja001	0	0	0.0625	0	0	0
Scymnus_sp._BYU_CO303	0	0	0.0625	0	0	0
Seira_bar0rdi	0	0	0	0	0	0.125
Seirotra0_annulipes	0.0434783	0	0	0	0	0
Serica_nigroguttata	0	0	0	0	0.0769231	0
Serica_sp._LW1119	0	0	0	0	0.0769231	0
Shevtchenkella_sp._NJAUAcariEriS91.1	0	0	0	0	0	0.125
Sibatania_mactata	0	0	0.0625	0	0	0
Simulium_tribulatum	0	0	0	0	0	0.25
Sinocapritermes_mushae	0.0869565	0	0	0	0	0
Sinocapritermes_sp._1_TB-2017	0.0434783	0	0	0	0	0
Sinophorus_townesorum	0	0	0	0	0.0769231	0
Siphoninus_phillyreae	0	0	0.0625	0	0	0
Sminthurinus_bimaculatus	0	0	0	0.0666667	0	0
Sogatella_furcifera	0	0	0	0.133333	0	0
Sorineuchora_nigra	0.0434783	0	0	0	0.0769231	0
Sou0ma_koshunella	0	0	0.125	0	0	0
Sphedanolestes_sp._00004116	0	0	0.0625	0	0	0
Spilosomi0_sp._M5	0	0	0	0	0.0769231	0
Spodoptera_eridania	0	0	0.0625	0	0	0
Spodoptera_exigua	0.0434783	0	0.0625	0.0666667	0	0
Spodoptera_mauritia	0	0	0.0625	0	0	0
Spodoptera_ochrea	0	0	0	0	0.0769231	0
Spoladea_recurvalis	0.0434783	0.0555556	0.0625	0	0	0
Staphylinidae_sp._BMNH_1274708	0	0.166667	0	0	0	0
Stauralia_compuncta	0.0434783	0	0	0	0	0
Stenopirates_sp._HL-2011	0	0	0.0625	0	0	0
Stenopirates_sp._PJ-2015	0	0	0.1875	0	0	0
Stenopsocus_nigricellus	0	0	0	0.0666667	0.0769231	0
Stenus_impressus	0	0	0	0	0	0.125
Stephostethus_lardarius	0	0	0	0	0.153846	0
Strongylium_sp._UPOL_ZL0034	0	0.0555556	0	0	0	0
Symplecta_hybrida	0	0	0	0	0.0769231	0
Tabanus_maculicornis	0	0	0	0.133333	0	0
Tachytrechus_angustipennis	0	0	0.0625	0	0	0
Tacitur0_lyndonestesi	0.0434783	0.0555556	0	0	0	0
Teleonemia_scrupulosa	0	0.0555556	0	0	0	0
Telochurus_sp._H52	0	0	0	0.0666667	0	0.125
Temnothorax_americanus	0	0	0	0.0666667	0	0
Tetra_pin0tifidae	0	0	0	0	0.0769231	0
Thaipsocus_sp._KY258	0	0	0.0625	0.0666667	0	0
Thaumasia_heterogy0	0	0.166667	0.0625	0	0	0
Thauria_lathyi	0	0	0.0625	0	0	0
Theresimima_ampellophaga	0	0	0	0	0	0.125
Thyridosmylus_langii	0	0	0.0625	0	0	0
Thyridosmylus_medoganus	0	0	0.25	0	0	0
Timandra_dichela	0	0	0	0.0666667	0	0
Tiniocellus_spinipes	0	0	0	0	0.153846	0
Tipula_abdomi0lis	0	0	0.1875	0	0	0.5
Tomocerus_ocreatus	0	0	0.0625	0	0	0
Tomocerus_sp._3_FZ-2014	0	0	0	0	0.0769231	0.5
Toxotrypa0_littoralis	0	0	0	0	0	0.125
Trachyscelis_ciliaris	0.0434783	0	0	0	0	0
Trachythorax_maculicollis	0	0	0.0625	0	0	0
Tricentrus_sp._EMHAU-15062504	0.0434783	0.0555556	0.1875	0	0	0
Trichadenotecnum_dobhanense	0	0	0.0625	0	0	0
Trichadenotecnum_sp._Mex.494	0	0	0.0625	0	0	0
Trichoplusia_ni	0	0	0.0625	0	0	0
Trichopteryx_miracula	0	0	0.0625	0.0666667	0	0.125
Trichopteryx_ustata	0	0	0	0.0666667	0	0
Trigonidium_sp._Van	0	0	0	0	0.0769231	0.25
Trochalus_sp._DA0878	0	0	0.1875	0	0	0
Truljalia_sp._Chi	0	0.0555556	0	0	0	0
Trypophloeus_asperatus	0	0	0	0.0666667	0	0
Ugyops_vittatus	0.0434783	0.0555556	0	0	0	0
Unci0is_unci0ta	0	0.0555556	0	0	0	0
Urochela_quadrinotata	0	0	0.0625	0	0	0
Uroxys_sp._dgi1	0	0.0555556	0	0	0	0
Vamu0_virilis	0	0	0	0.0666667	0	0
Vespa_orientalis	0.0434783	0	0	0	0	0
Vespa_veluti0	0.173913	0.111111	0	0	0.153846	0
Vespula_acadica	0	0.0555556	0	0	0	0
Wilemania_nitobei	0	0.0555556	0	0.0666667	0	0
Willowsia_sp._2_FZ-2013	0	0	0	0	0	0.25
Xerodes_rufescentarius	0.0434783	0	0	0	0	0
Xorides_sp.	0	0	0	0.0666667	0	0
Xylocoris_flavipes	0	0	0.0625	0	0	0
Xyrosaris_lichneuta	0	0	0.0625	0	0	0
Zariquieya_boumortensis	0	0	0	0.0666667	0.0769231	0
Zygae0_trifolii	0	0.0555556	0	0	0	0
Zygae0_truchme0	0	0	0	0.0666667	0	0
Zyras_sp._3_HE-2012	0	0	0	0.0666667	0	0
Acanthosoma sp.	0.0434783	0	0	0	0	0
Alsophila sp.	0	0.0555556	0	0	0	0
Kladothrips sp	0	0	0.0625	0	0	0
Mesenchythtraeus sp.	0	0	0	0.0666667	0	0.125
Procapritermes	0.0869565	0	0	0	0	0

## Sheet: S7 EcoSim results
Level	Diet overlap	Birds 200m- Birds 2000m	Birds 200m-Ants 200m	Birds 2000m-Ants 200m	All three
Order	Observed	0.86	0.87	0.73	0.82
	Simulated	0.47	0.32	0.35	0.38
	SES (P-value)	3.57(0.001)	3.96(0.001)	2.98(0.005)	6.12(0.001)
Family	Observed	0.62	0.61	0.4	0.54
	Simulated	0.39	0.24	0.3	0.31
	SES (P-value)	4.17(0.001)	5.67(0.001)	1.67(0.06)	6.76(0.001)
Genus	Observed	0.34	0.38	0.13	0.28
	Simulated	0.28	0.2	0.25	0.24
	SES (P-value)	1.45(0.08)	3.96(0.003)	2.99(0.99)	1.56(0.06)
Species	Observed	0.32	0.33	0.11	0.25
	Simulated	0.27	0.21	0.27	0.25
	SES (P-value)	1.49(0.08)	2.83(0.01)	3.9(0.99)	0.23(0.39)
ASV	Observed	0.43	0.23	0.09	0.25
	Simulated	0.17	0.24	0.27	0.23
	SES (P-value)	8.57(0.001)	0.20(0.58)	6.89(0.99)	1.46(0.07)
EcoSimR results showing observed and simulated values of diet overlap between Asian weaver ants (Oecophylla smaragdina) collected from 200m elevation and birds caught at about 200m and 2000m elevations in the eastern Himalaya.
SES stands for Standarized effect size
